# Supplementary material for: Dimethyl 2,6-dihydroxy­benzene-1,4-dicarboxyl­ate
Source: Acta Crystallogr Sect E Struct Rep Online. 2010 Mar 31;66(Pt 4):o981. doi: 10.1107/S1600536810011074 (PMC2983891; doi:10.1107/S1600536810011074)
Supplement: Supplementary file 2 [file e-66-0o981-Isup2.hkl]

# 
# h,k,l, Fc-squared, Fo-squared, sigma(Fo-squared) and status flag 
# 
data_I
_shelx_title ' zjt01 in P21/c' 
_shelx_refln_list_code          4 
_shelx_F_calc_maximum      279.70 
_exptl_crystal_F_000       472.00 
_reflns_d_resolution_high  0.8000 
 
loop_ 
 _symmetry_equiv_pos_as_xyz 
 'x, y, z' 
 '-x, y+1/2, -z+1/2' 
 '-x, -y, -z' 
 'x, -y-1/2, z-1/2' 
 
_cell_length_a    11.6462 
_cell_length_b     7.0925 
_cell_length_c    13.5745 
_cell_angle_alpha  90.000 
_cell_angle_beta  114.327 
_cell_angle_gamma  90.000 
 
_shelx_F_squared_multiplier     1.000 
 
loop_ 
 _refln_index_h 
 _refln_index_k 
 _refln_index_l 
 _refln_F_squared_calc 
 _refln_F_squared_meas 
 _refln_F_squared_sigma 
 _refln_observed_status 
   2   0   0     2337.61     2345.35      8.58 o 
   3   0   0     5442.86     5523.52     63.81 o 
   4   0   0       56.05       71.06      3.48 o 
   5   0   0      381.10      355.42      6.19 o 
   6   0   0      250.00      295.41      6.57 o 
   7   0   0      618.53      579.38      9.28 o 
   8   0   0       46.96       50.77      6.12 o 
   9   0   0       39.62       32.90      6.44 o 
  10   0   0        6.09        9.92      5.73 o 
  11   0   0       28.86       26.77      6.33 o 
  12   0   0       46.22       52.35      8.34 o 
  13   0   0        0.00       42.49      9.33 o 
   1   1   0      999.14      951.15      4.90 o 
   2   1   0       53.76       53.09      1.87 o 
   3   1   0      264.19      259.66      2.88 o 
   4   1   0      216.40      241.05      3.44 o 
   5   1   0      766.48      815.51      7.82 o 
   6   1   0        0.94        2.67      2.56 o 
   7   1   0       73.24       74.82      3.75 o 
   8   1   0      946.21      917.43     19.38 o 
   9   1   0      742.12      767.78     20.60 o 
  10   1   0        6.20        7.04      4.50 o 
  11   1   0        0.00        1.05      4.75 o 
  12   1   0       24.59       30.87      6.71 o 
  13   1   0        0.81       10.38      4.63 o 
   0   2   0      123.80      103.41      1.72 o 
   1   2   0     1065.54     1029.22      2.85 o 
   2   2   0      273.02      269.08      2.49 o 
   3   2   0      625.13      734.82     10.56 o 
   4   2   0       55.88      253.12      4.08 o 
   5   2   0      597.72      622.79     13.37 o 
   6   2   0      205.78      181.30      4.20 o 
   7   2   0      245.30      270.25      5.31 o 
   8   2   0       36.65       39.31      4.33 o 
   9   2   0      670.40      695.25     16.10 o 
  10   2   0        2.42        6.07      4.54 o 
  11   2   0       83.01       87.51      5.87 o 
  12   2   0        0.05        0.89      5.00 o 
   1   3   0      163.73      170.70      1.84 o 
   2   3   0       11.45        8.03      1.23 o 
   3   3   0      220.59      261.08      3.18 o 
   4   3   0       50.16       60.19      2.12 o 
   5   3   0       24.86       42.96      3.07 o 
   6   3   0      125.41      139.40      4.23 o 
   7   3   0        0.13        1.03      3.56 o 
   8   3   0        4.54        3.51      3.98 o 
   9   3   0      104.19       82.01      5.99 o 
  10   3   0        9.60        6.98      4.50 o 
  11   3   0       10.42       15.08      4.90 o 
  12   3   0       11.28        9.78      5.34 o 
   0   4   0      375.82      449.34      3.12 o 
   1   4   0      135.93      170.24      2.21 o 
   2   4   0      174.06      170.94      2.19 o 
   3   4   0        1.19        3.72      1.36 o 
   4   4   0      380.64      385.62      5.62 o 
   5   4   0      139.03      133.15      4.04 o 
   6   4   0     1624.98     1677.34     10.66 o 
   7   4   0       36.38       38.12      4.09 o 
   8   4   0       84.16       80.85      4.57 o 
   9   4   0       17.82       18.09      4.34 o 
  10   4   0       15.55       13.43      4.43 o 
  11   4   0        0.24       -1.57      4.76 o 
   1   5   0        8.74        8.23      1.95 o 
   2   5   0      216.72      205.73      3.67 o 
   3   5   0      329.67      348.18      5.92 o 
   4   5   0       64.45       78.16      3.82 o 
   5   5   0       61.32       69.00      9.64 o 
   6   5   0      112.61      119.06      4.58 o 
   7   5   0        9.59        8.73      3.90 o 
   8   5   0      153.38      144.52      5.42 o 
   9   5   0        6.80        2.08      4.28 o 
  10   5   0        7.80       10.94      4.74 o 
   0   6   0        0.24        1.85      1.98 o 
   1   6   0       89.61       86.04      2.33 o 
   2   6   0       86.42       88.22      4.09 o 
   3   6   0      210.97      215.31      4.70 o 
   4   6   0       14.11       14.50      2.93 o 
   5   6   0       21.89       28.71      3.61 o 
   6   6   0        7.18       14.48      3.66 o 
   7   6   0       36.12       36.83      4.18 o 
   8   6   0        0.09        0.50      3.96 o 
   9   6   0        3.33       13.12      3.97 o 
   1   7   0      104.32       99.62      5.20 o 
   2   7   0       54.14       60.70      3.47 o 
   3   7   0        0.07        7.56      5.02 o 
   4   7   0        3.67        3.59      4.08 o 
   5   7   0       28.82       31.24      7.78 o 
   6   7   0       17.83       26.98     10.76 o 
   7   7   0       13.67       31.71      8.58 o 
   8   7   0       13.70       28.65      9.50 o 
   0   8   0        6.85       10.34      6.93 o 
   1   8   0        1.31        1.96      4.52 o 
   2   8   0       27.90       30.42      4.43 o 
   3   8   0        5.18        5.39      4.23 o 
   4   8   0        4.31       12.24      7.95 o 
   5   8   0        1.38        6.16      8.18 o 
 -13   1   1        0.61        6.70      5.89 o 
 -12   1   1       58.87       70.46      4.77 o 
 -11   1   1       47.34       46.10      4.07 o 
 -10   1   1       12.73       11.16      4.67 o 
  -9   1   1      647.16      684.18      5.88 o 
  -8   1   1       40.30       47.68      2.91 o 
  -7   1   1        2.20        2.73      3.15 o 
  -6   1   1       22.33       31.64      3.07 o 
  -5   1   1     1659.71     1935.26      6.93 o 
  -4   1   1       88.82       99.34      2.01 o 
  -3   1   1      901.09      866.00      6.90 o 
  -2   1   1       15.11       14.32      1.02 o 
  -1   1   1       24.47       76.82      2.38 o 
   0   1   1     4227.04     4104.60     35.73 o 
   1   1   1       75.15       82.77      1.64 o 
   2   1   1        1.02        0.59      1.85 o 
   3   1   1        2.68        1.00      1.92 o 
   4   1   1     2746.88     3115.29     10.90 o 
   5   1   1       68.10       58.65      2.93 o 
   6   1   1       96.23      115.58      3.69 o 
   7   1   1      298.79      325.23      7.21 o 
   8   1   1      653.21      660.47      8.35 o 
   9   1   1      169.59      166.69      5.35 o 
  10   1   1       54.49       53.11      4.75 o 
  11   1   1       64.25       73.12      5.68 o 
  12   1   1        6.02       14.15      5.35 o 
 -13   2   1        6.16        7.00      4.50 o 
 -12   2   1        6.02        7.67      4.18 o 
 -11   2   1        3.59        4.45      4.03 o 
 -10   2   1       30.98       34.71      4.85 o 
  -9   2   1        0.15        2.04      4.40 o 
  -8   2   1        2.03        1.81      1.22 o 
  -7   2   1        0.29        0.73      3.29 o 
  -6   2   1      443.08      510.51      5.66 o 
  -5   2   1      247.29      278.01      5.15 o 
  -4   2   1      104.34      114.37      2.48 o 
  -3   2   1      348.12      287.89      3.50 o 
  -2   2   1        7.63        8.93      1.51 o 
  -1   2   1      191.98      218.72      1.86 o 
   0   2   1     1207.88     1182.80      9.53 o 
   1   2   1      461.79      442.87      3.62 o 
   2   2   1      447.15      432.80      4.05 o 
   3   2   1      873.60      890.58      8.57 o 
   4   2   1      126.82      126.99      3.34 o 
   5   2   1       70.16       67.64      4.29 o 
   6   2   1      130.59      133.48      5.47 o 
   7   2   1        0.74        5.04      3.55 o 
   8   2   1      115.04      117.17      6.17 o 
   9   2   1      726.75      641.54      8.54 o 
  10   2   1        1.72        9.38      4.70 o 
  11   2   1        0.08        2.82      4.89 o 
  12   2   1        0.08        1.39      5.17 o 
 -12   3   1        0.00        4.69      4.27 o 
 -11   3   1       21.17       26.16      4.16 o 
 -10   3   1        0.89        0.24      4.37 o 
  -9   3   1        8.89        3.06      4.03 o 
  -8   3   1        5.87       11.11      3.91 o 
  -7   3   1       16.81       21.23      3.63 o 
  -6   3   1        0.34       -0.55      2.98 o 
  -5   3   1      686.63      754.91     16.57 o 
  -4   3   1       98.95       97.93      5.80 o 
  -3   3   1      177.72      140.03      1.67 o 
  -2   3   1     2504.35     2601.34     18.72 o 
  -1   3   1        6.11        5.49      1.20 o 
   0   3   1      104.87       88.63      1.27 o 
   1   3   1     2041.56     2090.69      5.75 o 
   2   3   1        1.37        0.19      1.22 o 
   3   3   1       29.23       25.53      1.84 o 
   4   3   1       19.21       19.28      2.81 o 
   5   3   1        0.35        2.45      1.38 o 
   6   3   1       55.58       71.56      4.02 o 
   7   3   1       55.86       51.23      4.38 o 
   8   3   1        2.81        2.26      4.26 o 
   9   3   1       24.16       20.94      4.46 o 
  10   3   1        3.11        6.26      4.65 o 
  11   3   1        4.44        7.62      4.97 o 
  12   3   1       10.79       17.65      5.47 o 
 -12   4   1        2.68        3.22      4.38 o 
 -11   4   1       28.49       20.39      4.80 o 
 -10   4   1        0.84        4.11      3.74 o 
  -9   4   1        9.44        9.43      4.15 o 
  -8   4   1      104.48      107.02      4.58 o 
  -7   4   1       62.90       74.72      4.44 o 
  -6   4   1      672.44      659.84     11.41 o 
  -5   4   1        7.31        3.85      2.76 o 
  -4   4   1        6.34        7.29      1.34 o 
  -3   4   1      444.97      404.61      2.34 o 
  -2   4   1       30.73       39.32      1.90 o 
  -1   4   1      298.75      352.38      3.30 o 
   0   4   1      820.24      794.10      9.16 o 
   1   4   1      631.95      705.74      4.67 o 
   2   4   1      103.10      103.68      1.90 o 
   3   4   1       58.47       54.26      2.97 o 
   4   4   1       25.19       23.88      3.13 o 
   5   4   1        6.92       11.23      3.46 o 
   6   4   1      587.72      523.92      7.00 o 
   7   4   1        0.86        1.93      3.84 o 
   8   4   1        4.39        4.62      4.00 o 
   9   4   1        2.70        2.51      4.28 o 
  10   4   1        8.52       10.22      4.58 o 
  11   4   1        1.18        0.01      5.07 o 
 -11   5   1       51.40       57.72      6.36 o 
 -10   5   1        1.88        4.40      3.80 o 
  -9   5   1        1.23        3.65      3.64 o 
  -8   5   1      252.70      232.68      5.74 o 
  -7   5   1       25.86       26.25      3.71 o 
  -6   5   1     1028.44     1028.13     12.99 o 
  -5   5   1        1.73        0.35      3.33 o 
  -4   5   1        9.52        4.76      1.74 o 
  -3   5   1      812.21      817.40      6.40 o 
  -2   5   1       89.15       83.44      2.24 o 
  -1   5   1       27.38       24.76      1.66 o 
   0   5   1        6.64        4.33      1.05 o 
   1   5   1       49.21       56.22      1.84 o 
   2   5   1      302.43      274.01      5.32 o 
   3   5   1       35.03       31.92      2.74 o 
   4   5   1       83.69       77.84     10.04 o 
   5   5   1        2.90       14.68      4.04 o 
   6   5   1       25.41       22.05      3.84 o 
   7   5   1        1.01        0.26      4.05 o 
   8   5   1       50.26       47.96      4.72 o 
   9   5   1        8.20       10.94      4.54 o 
  10   5   1        2.37        8.74      5.06 o 
 -10   6   1        3.69        9.51      5.74 o 
  -9   6   1        5.95        6.74      5.21 o 
  -8   6   1        4.49        3.71      3.49 o 
  -7   6   1        0.09        3.12      3.34 o 
  -6   6   1        1.78        2.86      3.03 o 
  -5   6   1        1.02        1.09      2.96 o 
  -4   6   1       43.31       52.99      2.68 o 
  -3   6   1      344.46      297.36      6.41 o 
  -2   6   1        8.73        7.10      2.08 o 
  -1   6   1       32.67       31.91      2.48 o 
   0   6   1       19.31       14.55      1.94 o 
   1   6   1       11.60       13.04      1.77 o 
   2   6   1      293.49      295.36      6.61 o 
   3   6   1      877.56      919.10      7.27 o 
   4   6   1       58.15       55.25      3.78 o 
   5   6   1        2.51        2.31      3.51 o 
   6   6   1       85.66       90.30      6.79 o 
   7   6   1        1.16       -0.08      3.95 o 
   8   6   1       10.97        8.83      4.46 o 
   9   6   1       29.94       29.67      5.06 o 
  -8   7   1        3.88        3.92      5.21 o 
  -7   7   1        1.01        6.42      4.88 o 
  -6   7   1       26.78       28.23      4.84 o 
  -5   7   1        0.28        0.91      3.07 o 
  -4   7   1        6.61        4.52      2.93 o 
  -3   7   1        4.44        3.35      2.40 o 
  -2   7   1       10.84        1.23      4.43 o 
  -1   7   1        5.19       -1.64      4.47 o 
   0   7   1        1.62        6.62      4.96 o 
   1   7   1       79.67       84.23      7.73 o 
   2   7   1        3.40        2.75      3.47 o 
   3   7   1       57.95       45.96      5.52 o 
   4   7   1       10.49        9.19      5.20 o 
   5   7   1       10.88       17.15      5.35 o 
   6   7   1       14.28       18.62      5.52 o 
   7   7   1        2.98        2.28      5.57 o 
  -6   8   1        1.04        5.30      8.16 o 
  -5   8   1        0.01       -4.87      7.93 o 
  -4   8   1        1.46       -0.85      7.65 o 
  -3   8   1        1.68       -0.34      7.51 o 
  -2   8   1        0.08       -3.87      4.90 o 
  -1   8   1        0.14       -2.70      4.68 o 
   0   8   1       14.89       15.29      4.75 o 
   1   8   1        7.02        8.59      8.12 o 
   2   8   1        0.01        4.19      4.21 o 
   3   8   1       10.50       16.43      5.88 o 
   4   8   1        0.55        5.48      6.53 o 
   5   8   1        0.06       23.15      9.04 o 
 -13   0   2        0.48        4.01      8.14 o 
 -12   0   2        0.38        5.99      7.83 o 
 -11   0   2       25.55       29.01      7.37 o 
 -10   0   2        6.28       11.28      4.09 o 
  -9   0   2      147.00      169.47      7.46 o 
  -8   0   2       91.68      105.75      4.10 o 
  -7   0   2      108.53      104.23      2.89 o 
  -6   0   2      512.73      532.10      8.25 o 
  -5   0   2      161.64      184.55      2.54 o 
  -4   0   2       86.58       97.55      3.37 o 
  -3   0   2        0.19        0.57      1.40 o 
  -2   0   2      965.03      944.90      4.87 o 
   0   0   2     2904.08     2786.73      7.94 o 
   1   0   2     1242.08     1220.57      5.84 o 
   2   0   2      107.20      106.25      3.56 o 
   3   0   2        9.39        2.41      2.81 o 
   4   0   2       44.25       46.01      3.68 o 
   5   0   2      429.33      403.06      7.23 o 
   6   0   2        3.64        9.93      4.50 o 
   7   0   2      978.04      897.91     12.10 o 
   8   0   2       28.81       26.86      6.27 o 
   9   0   2       37.70       39.90      6.06 o 
  10   0   2       75.83       72.94      7.35 o 
  11   0   2        0.27        1.08      6.44 o 
  12   0   2      463.82      531.51     13.55 o 
 -13   1   2        0.42        5.50      5.68 o 
 -12   1   2       46.39       48.59      5.88 o 
 -11   1   2       55.64       47.13      3.49 o 
 -10   1   2      194.20      200.16      8.97 o 
  -9   1   2      414.82      412.80     14.34 o 
  -8   1   2       60.52       57.41      3.79 o 
  -7   1   2       73.04       67.38      2.15 o 
  -6   1   2     2375.59     2464.87      7.76 o 
  -5   1   2     2113.60     2079.21      9.85 o 
  -4   1   2      416.10      424.48      4.60 o 
  -3   1   2     3141.58     2986.91      3.78 o 
  -2   1   2     5187.89     5008.47     14.96 o 
  -1   1   2        2.42        1.64      1.52 o 
   0   1   2     4393.86     4186.26      7.04 o 
   1   1   2     3785.93     3725.99      7.11 o 
   2   1   2      756.57      734.59      3.83 o 
   3   1   2     1242.96     1163.78     13.42 o 
   4   1   2     2941.03     3241.18     57.85 o 
   5   1   2        4.83        4.95      2.61 o 
   6   1   2      246.45      241.55      4.80 o 
   7   1   2      471.42      475.60     16.07 o 
   8   1   2      253.15      260.83      6.18 o 
   9   1   2       48.83       46.57      4.47 o 
  10   1   2       36.32       35.95      4.72 o 
  11   1   2        0.07        2.37      4.60 o 
  12   1   2        4.36        9.49      5.36 o 
 -13   2   2        7.88       11.84      4.36 o 
 -12   2   2       42.39       44.80      3.83 o 
 -11   2   2       16.89       10.78      3.97 o 
 -10   2   2       76.13       88.84      4.31 o 
  -9   2   2        3.85        7.74      3.53 o 
  -8   2   2      257.65      245.53      4.41 o 
  -7   2   2        4.56        6.29      3.43 o 
  -6   2   2        2.71        4.63      2.23 o 
  -5   2   2     2649.38     2826.28     19.87 o 
  -4   2   2       58.75       72.97      1.65 o 
  -3   2   2       33.09       44.86      1.57 o 
  -2   2   2      422.26      427.16      4.07 o 
  -1   2   2       79.34       71.99      2.73 o 
   0   2   2      500.70      504.23      2.64 o 
   1   2   2       82.25       79.07      1.34 o 
   2   2   2      247.82      229.70      2.54 o 
   3   2   2     6031.06     6599.73     22.61 o 
   4   2   2      244.18      297.46      6.04 o 
   5   2   2       66.74       67.21      4.60 o 
   6   2   2      296.79      312.06      7.51 o 
   7   2   2       17.72       18.27      5.07 o 
   8   2   2       20.95       25.63      5.70 o 
   9   2   2       67.32       47.38      6.24 o 
  10   2   2       81.12       78.66      5.56 o 
  11   2   2       15.33       15.81      5.11 o 
  12   2   2        0.19        3.13      5.49 o 
 -13   3   2        0.66        1.08      3.93 o 
 -12   3   2        2.72        4.45      3.53 o 
 -11   3   2       17.44       16.73      3.96 o 
 -10   3   2        2.73        4.01      4.40 o 
  -9   3   2       88.26       93.69      3.94 o 
  -8   3   2        0.57        0.44      3.23 o 
  -7   3   2       50.03       48.84      4.11 o 
  -6   3   2      180.63      205.86      3.77 o 
  -5   3   2      425.81      512.64      3.52 o 
  -4   3   2       50.92       44.90      2.14 o 
  -3   3   2      192.69      189.38      4.23 o 
  -2   3   2     1730.12     1871.89     15.32 o 
  -1   3   2     1317.01     1351.79      9.89 o 
   0   3   2     1916.17     1808.63      9.70 o 
   1   3   2        0.38        0.70      1.08 o 
   2   3   2       13.34        6.53      1.44 o 
   3   3   2      128.64      151.89      4.59 o 
   4   3   2      565.00      565.64      8.50 o 
   5   3   2      140.71      133.97      6.92 o 
   6   3   2        5.59        4.55      3.59 o 
   7   3   2       55.33       66.59      4.50 o 
   8   3   2        2.80        6.69      4.24 o 
   9   3   2       15.47       14.24      4.38 o 
  10   3   2        0.80        3.71      4.62 o 
  11   3   2        4.06        9.46      5.10 o 
 -12   4   2        1.21        1.58      5.93 o 
 -11   4   2        7.71       10.43      3.84 o 
 -10   4   2        7.85       11.02      3.68 o 
  -9   4   2       48.10       46.10      3.71 o 
  -8   4   2        7.36        3.12      3.25 o 
  -7   4   2        4.38       23.68      4.28 o 
  -6   4   2       22.16       30.09      3.61 o 
  -5   4   2       16.80       18.99      2.07 o 
  -4   4   2       18.71       22.32      1.44 o 
  -3   4   2      216.93      193.14      2.09 o 
  -2   4   2       48.41       52.97      1.57 o 
  -1   4   2       68.32       52.09      1.46 o 
   0   4   2      387.78      411.41      7.38 o 
   1   4   2      219.91      253.16      2.80 o 
   2   4   2       44.52       43.42      2.11 o 
   3   4   2        0.47        9.62      2.84 o 
   4   4   2       10.68       13.89      3.26 o 
   5   4   2        0.26       13.22      3.91 o 
   6   4   2       68.17       54.69      4.47 o 
   7   4   2      237.05      225.85      9.68 o 
   8   4   2       64.17       61.53      4.95 o 
   9   4   2       10.90       13.36      4.51 o 
  10   4   2        5.79        8.61      4.90 o 
  11   4   2        3.27        3.36      5.38 o 
 -11   5   2       28.86       45.71      5.97 o 
 -10   5   2        6.96        6.70      5.25 o 
  -9   5   2      119.20      119.87      4.31 o 
  -8   5   2       32.95       38.02      3.44 o 
  -7   5   2        2.58        2.89      3.04 o 
  -6   5   2      188.66      188.04      5.82 o 
  -5   5   2      122.64      121.52      4.80 o 
  -4   5   2      193.74      188.29      2.36 o 
  -3   5   2        8.32        8.40      1.60 o 
  -2   5   2       37.72       35.97      2.70 o 
  -1   5   2      138.03      151.03      2.19 o 
   0   5   2       53.54       50.63      2.14 o 
   1   5   2       11.17       13.17      2.07 o 
   2   5   2      272.23      263.04      3.65 o 
   3   5   2      166.58      174.42     15.23 o 
   4   5   2      250.35      228.42      7.62 o 
   5   5   2       19.25       20.69      4.11 o 
   6   5   2       26.46       24.18      3.96 o 
   7   5   2      131.86      127.85      5.27 o 
   8   5   2        8.22        9.24      4.47 o 
   9   5   2       31.81       45.54      7.64 o 
  10   5   2       35.12       42.20      5.63 o 
 -10   6   2        1.29        4.95      5.36 o 
  -9   6   2        1.33       -1.03      4.91 o 
  -8   6   2        0.53        0.98      4.86 o 
  -7   6   2       38.76       37.89      3.43 o 
  -6   6   2        1.91        0.95      2.91 o 
  -5   6   2      128.15      131.92      5.70 o 
  -4   6   2      417.84      434.66      7.59 o 
  -3   6   2      157.15      128.64      4.07 o 
  -2   6   2       34.76       26.48      3.83 o 
  -1   6   2        0.25       -5.93      5.97 o 
   0   6   2       11.06       10.53      5.35 o 
   1   6   2       51.34       52.31      3.16 o 
   2   6   2      255.84      280.52      9.57 o 
   3   6   2       79.98       78.95      3.92 o 
   4   6   2        0.02        0.74      3.42 o 
   5   6   2       55.17       58.91      4.25 o 
   6   6   2        5.04        9.81      3.91 o 
   7   6   2        0.25       -0.36      4.12 o 
   8   6   2        1.83       -2.15      4.55 o 
  -8   7   2       11.97       11.95      5.32 o 
  -7   7   2        1.04        1.68      4.87 o 
  -6   7   2        6.05        3.65      4.68 o 
  -5   7   2       30.05       29.77      4.64 o 
  -4   7   2        0.53       -1.87      2.83 o 
  -3   7   2       64.98       50.64      2.81 o 
  -2   7   2       29.82       28.50      4.65 o 
  -1   7   2        0.70        6.09      4.38 o 
   0   7   2       25.77       23.26      5.99 o 
   1   7   2      150.19      148.41      7.00 o 
   2   7   2       21.98       20.95      3.62 o 
   3   7   2        2.05        0.01      5.04 o 
   4   7   2        0.04       -2.54      5.28 o 
   5   7   2        4.32        6.78      5.57 o 
   6   7   2        0.54        4.37      5.48 o 
   7   7   2        0.10       -2.27      6.08 o 
  -6   8   2        7.02        2.58      8.35 o 
  -5   8   2        2.99        2.89      7.93 o 
  -4   8   2        7.91        3.74      7.51 o 
  -3   8   2        5.02        4.66      7.23 o 
  -2   8   2        2.88        5.72      6.84 o 
  -1   8   2        0.03        3.67      4.60 o 
   0   8   2       12.70       10.39      4.72 o 
   1   8   2        0.80        3.19      3.51 o 
   2   8   2        0.95        8.68      6.64 o 
   3   8   2        5.41        6.98      5.63 o 
   4   8   2        7.64        6.32      5.87 o 
 -14   1   3        1.86        4.60      5.99 o 
 -13   1   3       20.38       25.41      5.78 o 
 -12   1   3       19.34       24.92      5.43 o 
 -11   1   3       35.63       32.67      3.98 o 
 -10   1   3      301.09      328.17      8.28 o 
  -9   1   3      122.34      129.07      2.72 o 
  -8   1   3       29.29       26.44      1.98 o 
  -7   1   3       22.48       23.11      1.68 o 
  -6   1   3     1315.81     1393.16     11.43 o 
  -5   1   3      149.85      132.80      2.49 o 
  -4   1   3       76.10       75.58      2.16 o 
  -3   1   3      173.08      154.10      2.92 o 
  -2   1   3     7566.66     7314.82     36.37 o 
  -1   1   3      404.78      415.70      2.62 o 
   0   1   3       12.01       17.79      0.89 o 
   1   1   3      397.32      305.38      2.72 o 
   2   1   3      108.91       90.86      2.05 o 
   3   1   3     1954.29     2096.36      9.31 o 
   4   1   3      173.71      198.62      3.94 o 
   5   1   3       11.37       12.62      2.92 o 
   6   1   3       73.23       63.38      3.97 o 
   7   1   3      642.67      651.86      8.24 o 
   8   1   3       25.32       25.82      4.35 o 
   9   1   3       59.04       54.71      4.92 o 
  10   1   3       73.34       74.09      7.76 o 
  11   1   3        5.44        4.86      4.82 o 
 -13   2   3        0.36        4.31      5.54 o 
 -12   2   3        2.87        5.18      3.47 o 
 -11   2   3      616.37      545.08      6.42 o 
 -10   2   3      227.94      234.35      4.85 o 
  -9   2   3       43.30       41.93      3.03 o 
  -8   2   3       80.92       79.25      2.93 o 
  -7   2   3        2.07        4.04      2.49 o 
  -6   2   3        2.38        6.37      1.64 o 
  -5   2   3      551.54      596.57      4.20 o 
  -4   2   3      177.05      178.79      1.91 o 
  -3   2   3      713.70      627.62      3.16 o 
  -2   2   3      677.81      700.22      9.51 o 
  -1   2   3      432.94      363.26      4.35 o 
   0   2   3      342.95      328.30      4.82 o 
   1   2   3        0.99        0.59      1.21 o 
   2   2   3      411.40      413.20      3.80 o 
   3   2   3      173.75      209.08      3.87 o 
   4   2   3      323.39      389.23      5.82 o 
   5   2   3        3.86        4.62      3.02 o 
   6   2   3        0.12        1.46      3.47 o 
   7   2   3       10.66       11.16      6.02 o 
   8   2   3       16.18       24.11      4.26 o 
   9   2   3        0.06        2.31      5.77 o 
  10   2   3       28.84       29.92      6.86 o 
  11   2   3        6.32        8.50      5.16 o 
 -13   3   3        4.27        6.78      3.72 o 
 -12   3   3        0.49       -0.25      3.39 o 
 -11   3   3        6.42        4.15      3.23 o 
 -10   3   3        0.81        2.15      2.89 o 
  -9   3   3       28.18       26.53      3.35 o 
  -8   3   3      202.20      198.64      4.29 o 
  -7   3   3        1.13        1.06      2.55 o 
  -6   3   3       20.34       25.47      1.82 o 
  -5   3   3       21.87       18.74      1.97 o 
  -4   3   3        3.43        1.11      1.55 o 
  -3   3   3     1547.94     1570.55      5.42 o 
  -2   3   3       50.46       54.71      2.78 o 
  -1   3   3       28.78       31.70      1.91 o 
   0   3   3     1374.41     1327.58     14.77 o 
   1   3   3       65.00       57.64      1.90 o 
   2   3   3       20.10       19.77      1.92 o 
   3   3   3      365.45      379.85      4.34 o 
   4   3   3       28.29       21.94      2.49 o 
   5   3   3       10.31       12.11      2.56 o 
   6   3   3       12.55       14.64      5.25 o 
   7   3   3        0.82       -0.19      3.98 o 
   8   3   3        0.35        1.44      4.09 o 
   9   3   3       55.60       58.03      5.06 o 
  10   3   3        3.11        4.43      4.65 o 
  11   3   3        7.10        7.11      5.43 o 
 -12   4   3        1.45       -0.89      4.22 o 
 -11   4   3        3.99        3.01      3.10 o 
 -10   4   3        2.08       -0.26      3.36 o 
  -9   4   3        1.71        1.41      3.16 o 
  -8   4   3      323.99      294.96      4.84 o 
  -7   4   3       19.40       30.64      3.66 o 
  -6   4   3        8.82       10.62      2.54 o 
  -5   4   3        4.44        5.17      2.11 o 
  -4   4   3       63.11       63.33      3.35 o 
  -3   4   3      191.47      182.63      2.78 o 
  -2   4   3      440.44      439.14      5.43 o 
  -1   4   3      353.31      368.66      4.81 o 
   0   4   3      124.08      125.84      2.65 o 
   1   4   3       57.04       66.04      2.21 o 
   2   4   3        8.72        7.91      2.58 o 
   3   4   3        1.03        3.19      2.36 o 
   4   4   3      204.04      210.27      4.88 o 
   5   4   3       49.69       50.36      4.48 o 
   6   4   3      260.54      225.05     18.67 o 
   7   4   3        6.01        9.52      4.14 o 
   8   4   3        0.43        0.37      4.33 o 
   9   4   3       60.63       57.72      7.23 o 
  10   4   3        0.39        3.92      4.96 o 
 -11   5   3        0.87        2.67      5.37 o 
 -10   5   3       28.36       27.80     11.39 o 
  -9   5   3        0.60       -1.49      4.78 o 
  -8   5   3        0.14       -0.12      3.37 o 
  -7   5   3        2.78        7.05      3.04 o 
  -6   5   3       74.32       63.14      3.24 o 
  -5   5   3       10.67        9.99      2.08 o 
  -4   5   3       51.76       54.81      3.13 o 
  -3   5   3      101.36       87.18      2.79 o 
  -2   5   3        2.05        2.04      3.28 o 
  -1   5   3        9.01       11.86      4.90 o 
   0   5   3       67.51       69.26      4.30 o 
   1   5   3     1217.94     1194.78      6.48 o 
   2   5   3        5.19        6.14      3.03 o 
   3   5   3        0.08       -3.41      3.41 o 
   4   5   3     1573.72     1532.50     29.29 o 
   5   5   3       57.90       61.95      4.28 o 
   6   5   3      218.45      198.79      5.51 o 
   7   5   3        1.51        7.23      4.29 o 
   8   5   3        5.30        3.73      4.49 o 
   9   5   3       22.03       25.48      5.10 o 
 -10   6   3       21.70       21.69      5.57 o 
  -9   6   3        6.52        7.00      5.06 o 
  -8   6   3       45.86       41.14      5.12 o 
  -7   6   3        0.25        0.26      4.59 o 
  -6   6   3        7.32        9.50      2.87 o 
  -5   6   3      493.67      535.55      8.01 o 
  -4   6   3      256.51      266.69      4.49 o 
  -3   6   3        2.55       -2.64      2.64 o 
  -2   6   3       19.15       20.23      7.15 o 
  -1   6   3       47.92       55.79      6.03 o 
   0   6   3        0.09       -0.61      5.42 o 
   1   6   3      158.92      132.64      5.86 o 
   2   6   3       30.83       34.21      5.77 o 
   3   6   3       15.43       17.09      5.46 o 
   4   6   3       38.04       36.63      3.78 o 
   5   6   3        2.50        3.12      3.85 o 
   6   6   3        0.55       -0.23      4.04 o 
   7   6   3        2.31        3.01      4.30 o 
   8   6   3        3.41        1.61      4.91 o 
  -8   7   3       10.45       13.97      6.50 o 
  -7   7   3        9.86        9.12      5.01 o 
  -6   7   3       10.44       15.55      5.64 o 
  -5   7   3       79.38       70.41      5.02 o 
  -4   7   3       14.59        9.69      4.31 o 
  -3   7   3       70.33       63.49      4.24 o 
  -2   7   3        0.02        4.48      5.20 o 
  -1   7   3        2.55        3.53      6.05 o 
   0   7   3        5.89        2.64      5.73 o 
   1   7   3       17.50       14.53      3.86 o 
   2   7   3        0.58        0.89      5.27 o 
   3   7   3        0.87        3.37      5.34 o 
   4   7   3       30.57       29.13      6.13 o 
   5   7   3        0.22        3.37      5.84 o 
   6   7   3        7.78       11.13      6.20 o 
  -6   8   3        0.23       -4.54      8.19 o 
  -5   8   3        9.05       -0.99      7.78 o 
  -4   8   3        0.02        9.01      7.04 o 
  -3   8   3        4.02        9.32      6.52 o 
  -2   8   3       15.94       19.11      4.75 o 
  -1   8   3        1.50        7.55      4.90 o 
   0   8   3        5.95       10.36      6.29 o 
   1   8   3        9.61       17.49      5.95 o 
   2   8   3        0.06        2.76      5.83 o 
   3   8   3        0.12       -2.10      5.93 o 
   4   8   3        1.25        0.08      6.14 o 
 -14   0   4       14.80       20.72      8.33 o 
 -13   0   4       10.43       20.52      7.64 o 
 -12   0   4        2.01        7.45      6.79 o 
 -11   0   4       69.82       74.94      4.45 o 
 -10   0   4        1.61        9.99      3.86 o 
  -9   0   4      299.44      274.52      5.11 o 
  -8   0   4      205.07      209.67      4.58 o 
  -7   0   4      733.26      765.06     13.46 o 
  -6   0   4       34.21       30.15      2.08 o 
  -5   0   4     1777.04     1686.60      8.32 o 
  -4   0   4     1083.07     1078.67      5.75 o 
  -3   0   4      932.17      797.54      4.90 o 
  -2   0   4    78232.34    71712.95    220.05 o 
  -1   0   4     3029.30     2936.39     10.54 o 
   0   0   4     1087.42     1057.75      8.10 o 
   1   0   4     3492.01     3358.30     20.87 o 
   2   0   4        1.39        2.72      2.89 o 
   3   0   4        0.24        3.25      3.33 o 
   4   0   4       71.68       78.56      4.59 o 
   5   0   4      252.37      235.38      6.72 o 
   6   0   4      579.76      550.67     10.12 o 
   7   0   4       62.30       53.48      6.64 o 
   8   0   4        1.46        1.61      5.47 o 
   9   0   4       31.60       39.46      6.61 o 
  10   0   4       60.08       52.97      7.23 o 
  11   0   4        0.39       41.05      8.11 o 
 -14   1   4       15.17        8.99      5.84 o 
 -13   1   4        6.69        1.65      5.14 o 
 -12   1   4        0.01        1.44      3.69 o 
 -11   1   4      122.75      149.61      4.67 o 
 -10   1   4      345.86      337.19      6.50 o 
  -9   1   4        0.04        0.02      3.25 o 
  -8   1   4       20.60       16.50      3.00 o 
  -7   1   4      305.20      304.67      4.17 o 
  -6   1   4       61.20       63.79      2.24 o 
  -5   1   4      119.56      137.89      1.71 o 
  -4   1   4      151.45      157.36      2.44 o 
  -3   1   4     1371.31     1236.73      8.60 o 
  -2   1   4     4157.50     4108.97     17.13 o 
  -1   1   4        2.25        1.76      1.05 o 
   0   1   4       34.14       31.21      1.03 o 
   1   1   4      674.77      606.87      7.56 o 
   2   1   4      145.87      199.43      3.43 o 
   3   1   4      284.52      325.41      4.59 o 
   4   1   4       36.55       33.04      2.94 o 
   5   1   4      260.51      257.50      5.01 o 
   6   1   4      939.34      892.55     17.23 o 
   7   1   4     1416.59     1312.00     17.73 o 
   8   1   4       16.14       18.56      4.18 o 
   9   1   4        7.42       11.80      4.60 o 
  10   1   4       19.30       25.84      4.95 o 
  11   1   4        0.19        2.71      5.30 o 
 -13   2   4       28.54       29.41      5.76 o 
 -12   2   4        0.76       -1.32      4.22 o 
 -11   2   4      328.83      328.45      9.68 o 
 -10   2   4       73.74       53.12      5.12 o 
  -9   2   4       81.06       75.61      3.57 o 
  -8   2   4       23.44       19.53      2.50 o 
  -7   2   4      160.08      170.82      2.59 o 
  -6   2   4        6.66       74.68      1.89 o 
  -5   2   4       23.49       20.63      1.23 o 
  -4   2   4       31.19       23.89      2.89 o 
  -3   2   4      214.31      190.42      2.18 o 
  -2   2   4        9.53        7.34      0.77 o 
  -1   2   4      746.35      732.17      3.36 o 
   0   2   4      166.84      170.17      1.63 o 
   1   2   4      642.68      613.08      4.72 o 
   2   2   4      294.51      372.21      4.71 o 
   3   2   4      402.96      429.66      5.17 o 
   4   2   4      377.59      369.84      7.31 o 
   5   2   4      146.30      143.12      7.17 o 
   6   2   4        0.37       -0.38      3.84 o 
   7   2   4      446.94      440.38      7.17 o 
   8   2   4        0.49        3.19      4.07 o 
   9   2   4       62.16       58.29      4.89 o 
  10   2   4        5.05        3.70      6.46 o 
  11   2   4        0.20       -7.73      7.73 o 
 -13   3   4       17.74       21.94      4.73 o 
 -12   3   4        9.16        8.13      3.36 o 
 -11   3   4       67.34       56.24      3.42 o 
 -10   3   4        0.10        0.27      2.75 o 
  -9   3   4       15.69       15.61      2.66 o 
  -8   3   4       13.71       13.75      2.45 o 
  -7   3   4      121.01      109.83      2.22 o 
  -6   3   4        3.38        3.44      0.90 o 
  -5   3   4      106.46      127.67      3.20 o 
  -4   3   4       37.54       31.65      1.32 o 
  -3   3   4       65.68      100.45      3.42 o 
  -2   3   4        1.64       -0.38      1.24 o 
  -1   3   4      114.55      139.32      2.54 o 
   0   3   4      247.88      197.64      2.15 o 
   1   3   4        1.91        4.85      1.77 o 
   2   3   4      120.26      155.93      5.28 o 
   3   3   4        2.43        2.63      3.95 o 
   4   3   4      291.48      294.82      7.35 o 
   5   3   4        8.34        7.91      4.88 o 
   6   3   4        8.08        1.97      5.31 o 
   7   3   4       92.78       76.29      6.47 o 
   8   3   4        0.81        4.23      5.63 o 
   9   3   4        0.01        3.61      4.62 o 
  10   3   4        2.01        4.79      4.89 o 
 -12   4   4        2.72        3.36      4.13 o 
 -11   4   4       13.44       11.64      3.82 o 
 -10   4   4       31.25       32.00      2.94 o 
  -9   4   4       22.63       19.98      2.65 o 
  -8   4   4     1038.84     1067.64      9.55 o 
  -7   4   4       91.62       85.51      3.32 o 
  -6   4   4      168.02      165.01      2.79 o 
  -5   4   4        7.72        5.45      1.36 o 
  -4   4   4       63.16       64.09      2.65 o 
  -3   4   4       43.58       56.42      2.21 o 
  -2   4   4      194.92      261.58     10.21 o 
  -1   4   4      137.43      143.31      3.12 o 
   0   4   4       16.13       19.02      1.21 o 
   1   4   4        1.46        1.81      1.53 o 
   2   4   4      145.21      139.73      6.99 o 
   3   4   4       34.71       42.44      8.07 o 
   4   4   4      811.40      855.79      8.26 o 
   5   4   4       27.62       24.60      7.61 o 
   6   4   4      119.93      111.73      7.14 o 
   7   4   4        5.47        5.41      4.19 o 
   8   4   4       17.22       17.37      4.60 o 
   9   4   4        0.71        0.47      4.64 o 
  10   4   4        0.76       -1.02      5.29 o 
 -11   5   4        8.47        5.17      5.34 o 
 -10   5   4      106.53      103.87     15.62 o 
  -9   5   4       22.59       22.68      5.98 o 
  -8   5   4       14.90        9.66      4.74 o 
  -7   5   4        7.42        9.72      2.70 o 
  -6   5   4        4.15        5.12      1.42 o 
  -5   5   4       86.13       81.01      2.81 o 
  -4   5   4       67.72       69.73      3.10 o 
  -3   5   4       12.21       12.24      3.51 o 
  -2   5   4       16.74       23.04      4.62 o 
  -1   5   4        2.12        1.95      5.14 o 
   0   5   4      259.12      248.14      7.07 o 
   1   5   4      531.62      558.41      4.63 o 
   2   5   4      110.56      123.99      4.01 o 
   3   5   4      100.04      101.72      6.44 o 
   4   5   4      238.70      242.77      5.51 o 
   5   5   4        0.38       -2.09      3.75 o 
   6   5   4      105.75       93.54      4.94 o 
   7   5   4        1.92        2.18      4.24 o 
   8   5   4       10.68       12.93      4.66 o 
   9   5   4        4.06        4.94      5.04 o 
 -10   6   4        3.90       -1.02      5.26 o 
  -9   6   4       10.51        7.00      4.90 o 
  -8   6   4        0.09       -4.41      4.72 o 
  -7   6   4        3.12        1.16      4.57 o 
  -6   6   4        4.09        5.51      4.57 o 
  -5   6   4      204.60      236.28      6.27 o 
  -4   6   4      121.93      118.08      3.58 o 
  -3   6   4       68.02       67.89      2.68 o 
  -2   6   4        0.09       -1.40      3.00 o 
  -1   6   4       18.17       19.23      3.30 o 
   0   6   4       17.32       12.71      3.44 o 
   1   6   4       73.30       77.43      5.79 o 
   2   6   4       11.79        9.61      5.37 o 
   3   6   4       26.58       24.55      5.53 o 
   4   6   4       10.25       17.29      5.59 o 
   5   6   4       29.46       20.62      6.03 o 
   6   6   4        0.04        1.06      5.54 o 
   7   6   4        2.34        2.93      6.15 o 
  -8   7   4        9.84        7.12      5.40 o 
  -7   7   4       14.04       12.90      4.93 o 
  -6   7   4        3.61        2.72      4.60 o 
  -5   7   4        5.31        3.52      4.31 o 
  -4   7   4        5.35        7.08      3.30 o 
  -3   7   4       28.16       27.53      4.93 o 
  -2   7   4       10.30        8.46      4.09 o 
  -1   7   4      109.88      107.38      4.37 o 
   0   7   4       57.06       60.48      3.94 o 
   1   7   4        0.28        1.06      5.33 o 
   2   7   4        0.26        3.31      5.37 o 
   3   7   4       16.05        9.52      5.70 o 
   4   7   4        3.44        2.79      5.83 o 
   5   7   4       29.64       28.30      6.82 o 
   6   7   4       34.41       38.03      6.98 o 
  -6   8   4        0.26        6.39      7.39 o 
  -5   8   4        4.86       10.98      7.09 o 
  -4   8   4       23.84       25.67      7.13 o 
  -3   8   4        4.31        7.74      6.63 o 
  -2   8   4        2.56        8.50      6.80 o 
  -1   8   4        1.81        5.36      6.47 o 
   0   8   4       13.54       19.71      4.45 o 
   1   8   4        1.04       -1.55      5.64 o 
   2   8   4        5.95        7.18      6.17 o 
   3   8   4        1.00        0.20      6.27 o 
 -14   1   5       12.28       13.25      5.52 o 
 -13   1   5       18.35       15.23      7.29 o 
 -12   1   5        1.73        1.61      3.74 o 
 -11   1   5      241.42      261.46      5.24 o 
 -10   1   5        0.89        0.63      3.38 o 
  -9   1   5        2.53        1.39      3.11 o 
  -8   1   5        7.74        4.64      2.92 o 
  -7   1   5      416.92      431.41      3.08 o 
  -6   1   5        2.72        3.23      1.40 o 
  -5   1   5      148.96      127.58      1.57 o 
  -4   1   5       23.47       12.62      1.47 o 
  -3   1   5        0.84        3.32      1.48 o 
  -2   1   5      594.95      587.58      2.97 o 
  -1   1   5       34.23       44.25      1.16 o 
   0   1   5       18.84       19.10      1.17 o 
   1   1   5      296.86      344.94      3.24 o 
   2   1   5     1214.84     1294.63     18.34 o 
   3   1   5        2.55        1.40      2.60 o 
   4   1   5       41.62       39.41      3.36 o 
   5   1   5      110.34      113.58      4.40 o 
   6   1   5      494.75      485.91     14.33 o 
   7   1   5      198.54      186.72      5.68 o 
   8   1   5       55.68       50.96      4.58 o 
   9   1   5       76.13       82.42      8.76 o 
  10   1   5       15.69       17.75      5.03 o 
 -14   2   5        0.08       -1.87      5.66 o 
 -13   2   5        5.41        3.50      4.14 o 
 -12   2   5       18.83       17.61      4.11 o 
 -11   2   5       37.84       37.52      3.97 o 
 -10   2   5        0.23       -1.36      3.88 o 
  -9   2   5        0.00        1.21      3.33 o 
  -8   2   5       97.41       97.05      3.65 o 
  -7   2   5       35.77       36.28      1.67 o 
  -6   2   5        0.12        0.35      1.22 o 
  -5   2   5      233.09      201.81      4.79 o 
  -4   2   5       98.52      112.67      3.69 o 
  -3   2   5        0.84        0.62      1.41 o 
  -2   2   5       18.14       19.21      0.83 o 
  -1   2   5        9.78       12.07      1.02 o 
   0   2   5       87.69       84.81      1.64 o 
   1   2   5      211.74      208.37      4.30 o 
   2   2   5      207.04      210.44      4.09 o 
   3   2   5       86.39       81.15      4.92 o 
   4   2   5       22.26       26.20      3.38 o 
   5   2   5       60.54       51.76      5.59 o 
   6   2   5        6.28        4.98      4.05 o 
   7   2   5      366.14      303.09      6.46 o 
   8   2   5        0.95        4.28      4.20 o 
   9   2   5        5.31        4.79      4.48 o 
  10   2   5        0.00       -2.50      4.98 o 
 -13   3   5        1.11        2.65      4.22 o 
 -12   3   5        1.82        5.66      3.91 o 
 -11   3   5       11.77        9.39      3.76 o 
 -10   3   5        0.90        1.58      3.29 o 
  -9   3   5       14.30       18.21      3.22 o 
  -8   3   5        0.73        1.33      2.17 o 
  -7   3   5      397.64      380.14      2.84 o 
  -6   3   5       57.94       56.80      2.75 o 
  -5   3   5       41.78       44.60      1.96 o 
  -4   3   5      989.69     1076.75      8.23 o 
  -3   3   5        1.26        1.13      1.24 o 
  -2   3   5      111.60      109.46      2.44 o 
  -1   3   5      576.95      664.93      5.64 o 
   0   3   5        4.66        5.21      1.42 o 
   1   3   5        1.37        0.40      1.99 o 
   2   3   5       30.60       31.29      4.49 o 
   3   3   5       12.18        8.87      4.45 o 
   4   3   5        7.17        7.13      4.73 o 
   5   3   5       20.11       26.45      5.54 o 
   6   3   5        2.45       -3.12      5.41 o 
   7   3   5       96.36       70.26      6.86 o 
   8   3   5        7.47        4.23      5.91 o 
   9   3   5        4.13        1.69      6.41 o 
  10   3   5        6.42       14.55      5.39 o 
 -12   4   5        0.23        3.73      5.15 o 
 -11   4   5        5.13        3.00      3.57 o 
 -10   4   5       21.48       19.38      3.55 o 
  -9   4   5       26.81       27.94      3.42 o 
  -8   4   5      540.45      510.82      4.20 o 
  -7   4   5       22.69       19.94      1.99 o 
  -6   4   5        0.02        0.44      1.82 o 
  -5   4   5      315.29      280.93      5.61 o 
  -4   4   5        0.17        0.72      0.60 o 
  -3   4   5       61.85       74.71      5.63 o 
  -2   4   5      386.71      348.53      5.15 o 
  -1   4   5      532.76      593.51      5.70 o 
   0   4   5        2.45        3.81      1.26 o 
   1   4   5       27.89       23.50      1.79 o 
   2   4   5        8.11        9.18      3.08 o 
   3   4   5        0.21        1.72      3.54 o 
   4   4   5      408.84      381.91      6.47 o 
   5   4   5       12.29       12.47      6.33 o 
   6   4   5        5.78        4.45      4.08 o 
   7   4   5        0.63        2.64      4.39 o 
   8   4   5        3.92        4.04      4.69 o 
   9   4   5        4.59        4.52      4.80 o 
 -12   5   5        0.89        1.57      5.43 o 
 -11   5   5        3.70        3.35      5.19 o 
 -10   5   5      105.70       99.88      6.23 o 
  -9   5   5        2.17       -2.40      4.66 o 
  -8   5   5      220.33      232.56      6.44 o 
  -7   5   5        6.60        6.90      5.46 o 
  -6   5   5       12.39       14.14     11.95 o 
  -5   5   5      103.18      127.75      7.07 o 
  -4   5   5       38.83       32.90      2.48 o 
  -3   5   5       30.40       37.34      2.96 o 
  -2   5   5        2.09        0.40      2.06 o 
  -1   5   5        0.27        0.58      3.09 o 
   0   5   5      430.16      403.69      6.03 o 
   1   5   5      204.77      205.89      4.36 o 
   2   5   5       28.30       27.32      3.48 o 
   3   5   5       10.25       16.49      3.85 o 
   4   5   5       96.31       94.48      6.78 o 
   5   5   5        1.93        9.06      4.00 o 
   6   5   5       29.85       30.27      6.26 o 
   7   5   5       14.52       14.61      4.59 o 
   8   5   5        2.24        2.25      4.93 o 
 -10   6   5        7.79        4.19      5.10 o 
  -9   6   5        0.66        3.99      4.79 o 
  -8   6   5       13.31       14.70      4.83 o 
  -7   6   5        1.43        4.97      4.55 o 
  -6   6   5       28.33       34.20      4.82 o 
  -5   6   5      275.28      279.66     18.05 o 
  -4   6   5       27.28       22.83      7.99 o 
  -3   6   5        2.66        0.57      3.26 o 
  -2   6   5        5.25        4.56      3.17 o 
  -1   6   5       18.75       12.57      3.42 o 
   0   6   5      103.40       94.86      8.38 o 
   1   6   5      572.26      573.93     27.24 o 
   2   6   5       92.09       76.87      6.66 o 
   3   6   5        4.62        5.11      5.39 o 
   4   6   5       50.44       45.58      6.14 o 
   5   6   5        0.15        2.20      5.55 o 
   6   6   5        0.94       -0.84      5.81 o 
   7   6   5       15.62       13.05      6.76 o 
  -8   7   5        8.41       11.76      5.12 o 
  -7   7   5        0.86        3.34      4.84 o 
  -6   7   5       16.56       25.73      8.08 o 
  -5   7   5        0.21        3.55      4.31 o 
  -4   7   5        9.06       11.68      3.15 o 
  -3   7   5        2.10        2.10      3.50 o 
  -2   7   5        1.39        0.14      3.53 o 
  -1   7   5       38.48       38.64      3.99 o 
   0   7   5        0.29       -1.42      3.52 o 
   1   7   5       13.70       10.75      5.32 o 
   2   7   5        1.49        4.10      5.44 o 
   3   7   5        6.31        8.57      5.88 o 
   4   7   5       13.18       16.74      6.18 o 
   5   7   5        0.58       -2.84      6.01 o 
  -5   8   5        0.00        4.45      4.65 o 
  -4   8   5        0.01        6.31      7.02 o 
  -3   8   5        0.26        4.67      6.79 o 
  -2   8   5        2.48        0.44      6.66 o 
  -1   8   5        9.06        2.42      6.42 o 
   0   8   5        0.86        0.64      5.66 o 
   1   8   5        3.17        4.18      5.91 o 
   2   8   5        0.78       -6.07      6.07 o 
 -14   0   6        8.54        3.97      7.52 o 
 -13   0   6       12.84       15.93      7.36 o 
 -12   0   6        0.44       -0.21      6.65 o 
 -11   0   6        0.25        3.58      3.81 o 
 -10   0   6       89.11       75.33      4.31 o 
  -9   0   6        1.12       -1.23      5.51 o 
  -8   0   6      695.76      700.43     10.35 o 
  -7   0   6      268.80      261.81      6.60 o 
  -6   0   6       77.37       66.80      4.48 o 
  -5   0   6       12.97       10.81      3.55 o 
  -4   0   6      128.21      144.88      4.61 o 
  -3   0   6       64.23       51.70      2.81 o 
  -2   0   6     1533.87     1592.09      5.86 o 
  -1   0   6     1471.92     1481.74     28.99 o 
   0   0   6      314.41      326.13      4.05 o 
   1   0   6      167.74      151.86      4.71 o 
   2   0   6      198.64      182.27      5.43 o 
   3   0   6      168.54      159.84      5.79 o 
   4   0   6       30.27       27.55      4.86 o 
   5   0   6     1377.74     1260.41     14.38 o 
   6   0   6       36.47       28.47      5.86 o 
   7   0   6       17.19       17.11      5.94 o 
   8   0   6      153.00      151.19      8.57 o 
   9   0   6        1.93        6.32      6.60 o 
  10   0   6      345.92      391.68     12.40 o 
 -14   1   6       13.07        8.70      5.48 o 
 -13   1   6       34.19       29.87      5.34 o 
 -12   1   6       73.38       74.07      4.31 o 
 -11   1   6      136.50      130.48      4.50 o 
 -10   1   6        0.00       -2.45      3.31 o 
  -9   1   6       24.86       19.53      3.20 o 
  -8   1   6      413.86      398.23      6.10 o 
  -7   1   6      633.32      608.96      3.63 o 
  -6   1   6       31.50       35.93      1.58 o 
  -5   1   6      413.86      344.19      3.42 o 
  -4   1   6     1501.86     1459.48      5.75 o 
  -3   1   6       11.73        9.88      1.21 o 
  -2   1   6      427.89      465.41      5.25 o 
  -1   1   6      376.44      350.21      2.96 o 
   0   1   6       96.87      111.33      1.97 o 
   1   1   6       62.02       47.84      3.43 o 
   2   1   6      688.52      652.43     11.44 o 
   3   1   6       27.86       26.80      3.11 o 
   4   1   6      171.85      162.45      4.62 o 
   5   1   6      142.89      147.60      5.07 o 
   6   1   6      138.66      144.73      5.26 o 
   7   1   6       16.63       19.78      4.17 o 
   8   1   6        0.41        0.54      4.30 o 
   9   1   6        1.79        5.07      4.76 o 
  10   1   6       33.95       41.03      5.79 o 
 -14   2   6        8.20        6.92      5.68 o 
 -13   2   6        0.14       -2.44      4.16 o 
 -12   2   6       67.45       65.89      4.44 o 
 -11   2   6        0.55        3.32      3.60 o 
 -10   2   6       45.62       47.19      3.62 o 
  -9   2   6        2.39        2.30      3.13 o 
  -8   2   6        7.37        9.29      1.74 o 
  -7   2   6      274.67      272.33      3.34 o 
  -6   2   6        0.15        0.74      1.11 o 
  -5   2   6      153.99      155.99      2.73 o 
  -4   2   6       62.35       45.27      1.57 o 
  -3   2   6       86.24       89.27      3.04 o 
  -2   2   6      147.93      136.17      1.41 o 
  -1   2   6      105.04      106.70      1.84 o 
   0   2   6       97.99       96.99      2.17 o 
   1   2   6     3135.15     3087.37     40.70 o 
   2   2   6      519.45      604.79      6.26 o 
   3   2   6       61.26       70.28      3.89 o 
   4   2   6       84.94       90.80      4.24 o 
   5   2   6        9.64        0.74      3.90 o 
   6   2   6        0.15        3.35      3.95 o 
   7   2   6       63.56       54.42      4.64 o 
   8   2   6       52.03       52.42      4.95 o 
   9   2   6        7.77        6.18      4.61 o 
 -13   3   6       17.97       13.52      4.17 o 
 -12   3   6        3.53        8.16      3.87 o 
 -11   3   6       28.74       28.52      3.74 o 
 -10   3   6       21.04       21.31      3.42 o 
  -9   3   6        1.63        2.33      3.03 o 
  -8   3   6       15.39       15.82      3.10 o 
  -7   3   6      267.00      271.26      8.48 o 
  -6   3   6       54.20       53.62      2.97 o 
  -5   3   6      153.73      147.39      4.51 o 
  -4   3   6      401.45      425.86      7.76 o 
  -3   3   6      122.78      129.06      4.01 o 
  -2   3   6      377.91      298.20     11.51 o 
  -1   3   6       24.79       25.74      2.60 o 
   0   3   6       33.24       31.74      1.65 o 
   1   3   6        3.53        1.79      2.86 o 
   2   3   6      306.68      293.15     10.83 o 
   3   3   6       91.26       81.72      4.04 o 
   4   3   6        0.36       -0.89      3.51 o 
   5   3   6        0.02       -3.49      3.74 o 
   6   3   6        4.62        5.12      5.48 o 
   7   3   6        8.40        2.29      5.90 o 
   8   3   6        7.77        1.44      6.15 o 
   9   3   6        6.21        8.43      6.89 o 
 -12   4   6        0.18        4.21      4.98 o 
 -11   4   6        0.42       -0.56      4.76 o 
 -10   4   6        0.00       -1.10      3.21 o 
  -9   4   6        0.91       11.41      3.15 o 
  -8   4   6        1.22       -3.09      3.09 o 
  -7   4   6       40.04       40.15      3.19 o 
  -6   4   6        0.43       -0.68      2.37 o 
  -5   4   6       26.56       23.00      3.84 o 
  -4   4   6        0.64        0.66      0.96 o 
  -3   4   6      114.73       99.88      3.26 o 
  -2   4   6      325.49      309.34      4.74 o 
  -1   4   6       23.89       18.00      3.09 o 
   0   4   6       11.44       15.26      1.58 o 
   1   4   6        4.41        6.14      2.10 o 
   2   4   6       10.18       14.51      5.03 o 
   3   4   6        9.99       20.66      5.55 o 
   4   4   6       80.67       70.30      6.37 o 
   5   4   6      259.27      244.88      8.72 o 
   6   4   6       67.80       67.41      6.72 o 
   7   4   6        8.66        6.64      4.51 o 
   8   4   6        1.88        3.13      4.82 o 
 -12   5   6        0.48       -1.07      5.44 o 
 -11   5   6       32.17       33.25      5.49 o 
 -10   5   6       15.38       17.74      5.14 o 
  -9   5   6        0.04        4.29      4.56 o 
  -8   5   6       77.40       75.19      5.14 o 
  -7   5   6       23.19       24.05      4.59 o 
  -6   5   6       49.88       50.66      6.30 o 
  -5   5   6        0.88        1.43      3.86 o 
  -4   5   6        1.44        0.64      0.90 o 
  -3   5   6       32.29       31.52      3.03 o 
  -2   5   6        6.08        4.60      3.25 o 
  -1   5   6        0.01        5.47      4.41 o 
   0   5   6      145.19      162.51      6.45 o 
   1   5   6       63.77       64.85      4.28 o 
   2   5   6      181.49      169.22      4.60 o 
   3   5   6       46.29       51.56      4.21 o 
   4   5   6        7.03        4.65      4.25 o 
   5   5   6       41.21       42.50      5.37 o 
   6   5   6        0.44        4.25      4.27 o 
   7   5   6       16.02       22.99      5.01 o 
 -10   6   6        2.00        5.40      5.30 o 
  -9   6   6        7.98        8.78      4.82 o 
  -8   6   6        0.66       -0.06      4.68 o 
  -7   6   6       71.45       70.50      6.21 o 
  -6   6   6      243.65      270.41      6.75 o 
  -5   6   6       98.48      104.81     17.93 o 
  -4   6   6       24.49       25.30      3.83 o 
  -3   6   6        2.45        2.65      3.35 o 
  -2   6   6        0.00       -1.72      3.19 o 
  -1   6   6        0.02       -4.97      4.97 o 
   0   6   6       49.09       50.23      4.35 o 
   1   6   6       24.68       21.63      3.91 o 
   2   6   6       14.55       15.32      5.69 o 
   3   6   6       12.83       12.10      5.71 o 
   4   6   6        1.91        4.25      5.84 o 
   5   6   6        2.18        1.57      5.65 o 
   6   6   6        2.50       -0.81      6.22 o 
  -8   7   6        4.34        5.33      5.03 o 
  -7   7   6       55.11       52.97      6.05 o 
  -6   7   6       31.14       34.04      4.99 o 
  -5   7   6        7.71        5.53      3.38 o 
  -4   7   6       13.80       14.01      3.32 o 
  -3   7   6        1.33        0.58      3.64 o 
  -2   7   6        4.71        2.91      3.69 o 
  -1   7   6       96.61       99.55      6.16 o 
   0   7   6       22.36       29.27      3.95 o 
   1   7   6        0.56        4.53      5.72 o 
   2   7   6        2.20        2.79      5.54 o 
   3   7   6       19.94       19.71      6.36 o 
   4   7   6        3.69       10.71      6.26 o 
  -5   8   6        5.76        8.88      4.96 o 
  -4   8   6        0.14       -1.59      6.99 o 
  -3   8   6        0.07       -1.90      6.78 o 
  -2   8   6       17.04       14.21      7.11 o 
  -1   8   6       17.55       17.05      6.35 o 
   0   8   6        1.34        3.84      6.12 o 
   1   8   6        2.35       -0.58      6.34 o 
 -14   1   7        3.20        0.59      5.21 o 
 -13   1   7        0.00        0.62      4.94 o 
 -12   1   7       60.19       62.52      6.13 o 
 -11   1   7       12.99        9.71      3.49 o 
 -10   1   7        0.39       -3.10      3.10 o 
  -9   1   7        1.04        2.24      3.05 o 
  -8   1   7      185.60      188.82      3.91 o 
  -7   1   7       70.04       48.26      2.42 o 
  -6   1   7       23.81       21.77      1.89 o 
  -5   1   7       24.07       20.36      2.93 o 
  -4   1   7     2639.93     2595.89      6.14 o 
  -3   1   7      319.15      390.26      8.74 o 
  -2   1   7       52.08       49.91      1.64 o 
  -1   1   7        0.88        0.38      1.37 o 
   0   1   7        0.44        0.33      1.90 o 
   1   1   7      573.09      567.36      5.75 o 
   2   1   7      156.13      149.92      4.05 o 
   3   1   7        0.94        2.21      3.22 o 
   4   1   7        3.46        4.83      3.66 o 
   5   1   7      291.75      293.01     10.04 o 
   6   1   7       10.34       12.81      4.18 o 
   7   1   7       34.52       32.87      4.49 o 
   8   1   7       23.69       24.06      4.75 o 
   9   1   7        6.12        7.22      6.74 o 
 -14   2   7        1.01        4.05      5.26 o 
 -13   2   7      219.72      202.89      5.53 o 
 -12   2   7      150.61      160.38      4.93 o 
 -11   2   7       33.47       33.88      3.75 o 
 -10   2   7        6.40        6.59      3.21 o 
  -9   2   7       10.23       13.08      3.10 o 
  -8   2   7        0.00        3.17      2.75 o 
  -7   2   7      117.82      122.27      4.32 o 
  -6   2   7       18.18       10.05      1.43 o 
  -5   2   7      276.04      275.90      3.08 o 
  -4   2   7        0.33        0.85      3.02 o 
  -3   2   7       54.40       41.00      2.01 o 
  -2   2   7      163.80      163.91      1.77 o 
  -1   2   7        8.71        9.19      1.44 o 
   0   2   7      167.56      166.01      3.63 o 
   1   2   7       26.65       29.69      3.13 o 
   2   2   7        7.49        6.58      3.14 o 
   3   2   7        7.31       10.50      3.38 o 
   4   2   7       15.75        8.94      3.86 o 
   5   2   7        0.35        5.49      3.93 o 
   6   2   7        1.37        6.16      4.27 o 
   7   2   7        1.66        2.74      4.30 o 
   8   2   7       24.89       27.41      4.81 o 
   9   2   7        0.80        0.40      4.82 o 
 -13   3   7       32.11       26.12      4.27 o 
 -12   3   7        9.31        9.91      3.86 o 
 -11   3   7        5.32        4.26      3.45 o 
 -10   3   7      157.24      148.92      5.86 o 
  -9   3   7        2.23        1.91      2.88 o 
  -8   3   7        7.38       10.35      2.74 o 
  -7   3   7        2.55        2.83      2.44 o 
  -6   3   7        1.79       -0.28      2.07 o 
  -5   3   7      342.20      339.72      8.13 o 
  -4   3   7      149.84      160.22      3.21 o 
  -3   3   7       18.00       19.24      1.63 o 
  -2   3   7      139.64      146.08      1.75 o 
  -1   3   7        0.73        1.05      1.87 o 
   0   3   7        3.84        2.54      3.00 o 
   1   3   7       75.36       90.19      3.06 o 
   2   3   7       45.89       55.20      3.76 o 
   3   3   7        3.07        2.63      3.55 o 
   4   3   7       25.79       24.25      4.22 o 
   5   3   7        4.59        1.91      3.81 o 
   6   3   7        0.11        0.88      4.20 o 
   7   3   7       42.55       36.42      4.74 o 
   8   3   7        2.83        3.53      6.27 o 
 -12   4   7        0.68        3.48      5.14 o 
 -11   4   7        2.21        1.03      4.91 o 
 -10   4   7       88.62       87.11      5.73 o 
  -9   4   7       19.73       26.53      4.96 o 
  -8   4   7        0.81        0.60      2.37 o 
  -7   4   7        2.02        0.74      1.84 o 
  -6   4   7        8.25        7.97      4.00 o 
  -5   4   7        9.41        5.39      1.75 o 
  -4   4   7       59.05       56.69      5.00 o 
  -3   4   7       95.70      103.34      4.52 o 
  -2   4   7       99.63      103.10      2.59 o 
  -1   4   7       26.45       22.01      2.27 o 
   0   4   7        1.83        1.41      2.00 o 
   1   4   7        0.15        2.45      3.47 o 
   2   4   7        7.70        9.93      5.26 o 
   3   4   7       15.25       15.70      5.56 o 
   4   4   7      220.25      187.08      8.19 o 
   5   4   7        0.52       -1.22      5.74 o 
   6   4   7        0.21       -2.33      5.88 o 
   7   4   7       37.93       31.92      6.70 o 
   8   4   7        4.63        4.76      5.30 o 
 -11   5   7        0.08       -2.63      5.08 o 
 -10   5   7        0.29        5.62      4.92 o 
  -9   5   7        2.53        2.49      4.69 o 
  -8   5   7       23.74       26.04      4.72 o 
  -7   5   7       17.62       20.09      4.42 o 
  -6   5   7        7.71        8.09      4.11 o 
  -5   5   7       25.64       18.69      4.09 o 
  -4   5   7        2.52       -1.58      2.96 o 
  -3   5   7       41.32       39.78      3.94 o 
  -2   5   7       24.76       18.53      4.80 o 
  -1   5   7      546.32      557.44      7.35 o 
   0   5   7        2.57        4.68      3.87 o 
   1   5   7        0.07       -3.23      3.92 o 
   2   5   7      780.23      754.61     13.02 o 
   3   5   7       43.19       41.60      6.69 o 
   4   5   7       67.20       52.85      6.47 o 
   5   5   7        3.62        7.72      6.01 o 
   6   5   7        4.30        3.65      6.30 o 
   7   5   7        0.00        2.38      6.82 o 
 -10   6   7       11.88        7.61      5.24 o 
  -9   6   7        0.14        0.77      4.89 o 
  -8   6   7        0.04        0.27      4.83 o 
  -7   6   7      125.03      123.24     10.43 o 
  -6   6   7      106.00      123.06      5.79 o 
  -5   6   7       13.39       12.16      3.39 o 
  -4   6   7        3.51       -0.30      3.13 o 
  -3   6   7        9.11        7.70      3.58 o 
  -2   6   7        2.11       -1.16      4.65 o 
  -1   6   7       34.08       26.80      4.24 o 
   0   6   7        6.37       11.41      4.07 o 
   1   6   7       20.79       19.26      4.09 o 
   2   6   7      126.45      116.95      7.55 o 
   3   6   7        7.16        6.71      5.82 o 
   4   6   7        0.71        3.51      6.29 o 
   5   6   7        1.81        3.42      6.14 o 
  -8   7   7        3.16        8.36      5.23 o 
  -7   7   7       48.59       45.93      5.36 o 
  -6   7   7       20.49       14.00      3.70 o 
  -5   7   7       26.69       18.94      3.63 o 
  -4   7   7        0.41       -3.17      3.91 o 
  -3   7   7        0.02       -0.34      3.90 o 
  -2   7   7        3.41        2.24      5.02 o 
  -1   7   7       24.12       24.49      4.22 o 
   0   7   7        0.04        0.47      3.81 o 
   1   7   7        0.09       -0.60      5.62 o 
   2   7   7       12.04       12.03      6.22 o 
   3   7   7        0.02        4.73      6.31 o 
  -4   8   7        3.31       -0.85      7.05 o 
  -3   8   7        4.65       -0.47      7.06 o 
  -1   8   7        7.05       21.05      6.84 o 
 -14   0   8        0.00       -0.85      6.75 o 
 -13   0   8       13.93       23.34      6.97 o 
 -12   0   8        1.87       15.40      6.40 o 
 -11   0   8       58.30       64.97      6.67 o 
 -10   0   8      101.95      100.46      6.81 o 
  -9   0   8      317.97      325.15      8.58 o 
  -8   0   8        1.27       -1.40      4.97 o 
  -7   0   8      215.50      209.95      6.57 o 
  -6   0   8       47.22       54.38      5.24 o 
  -5   0   8       32.68       32.90      4.52 o 
  -4   0   8     7781.37     7547.15     26.09 o 
  -3   0   8      587.36      599.73      5.38 o 
  -2   0   8       83.98      102.08      7.22 o 
  -1   0   8      215.61      200.41      4.69 o 
   0   0   8        0.21        6.59      2.65 o 
   1   0   8       11.62       14.04      4.34 o 
   2   0   8       11.35        6.97      4.51 o 
   3   0   8       12.97       10.68      5.10 o 
   4   0   8      865.32      837.34     12.44 o 
   5   0   8      380.79      367.06      9.89 o 
   6   0   8        0.09       -0.58      5.79 o 
   7   0   8       26.86       32.24      6.72 o 
   8   0   8       34.18       32.70      7.33 o 
 -14   1   8        0.40       -1.13      5.16 o 
 -13   1   8       12.24       17.04      4.97 o 
 -12   1   8       71.06       76.93      5.24 o 
 -11   1   8        1.18        3.81      4.07 o 
 -10   1   8       21.23       17.27      4.07 o 
  -9   1   8       40.26       40.72      4.03 o 
  -8   1   8        1.57        1.88      2.28 o 
  -7   1   8       10.58       11.95      2.18 o 
  -6   1   8       56.68       57.09      3.45 o 
  -5   1   8      358.78      320.11      6.32 o 
  -4   1   8     1945.36     2023.74      8.74 o 
  -3   1   8       44.14       46.35      2.06 o 
  -2   1   8       34.99       35.73      2.04 o 
  -1   1   8      359.79      367.36      3.77 o 
   0   1   8        8.70       17.72      2.36 o 
   1   1   8       20.16       21.94      2.59 o 
   2   1   8       47.43       52.15      3.60 o 
   3   1   8      142.13      138.79      5.94 o 
   4   1   8      250.30      234.22     10.14 o 
   5   1   8      845.15      792.35      9.11 o 
   6   1   8       11.53       15.19      4.28 o 
   7   1   8        8.83        7.48      4.55 o 
   8   1   8        6.03        6.35      4.75 o 
 -14   2   8        0.00        3.88      5.33 o 
 -13   2   8       70.18       76.80      4.64 o 
 -12   2   8       45.56       45.29      4.04 o 
 -11   2   8        3.81        5.17      3.35 o 
 -10   2   8        1.65        2.26      3.05 o 
  -9   2   8       13.49       13.68      3.04 o 
  -8   2   8        4.58       11.23      2.88 o 
  -7   2   8       21.95       15.89      2.42 o 
  -6   2   8        0.93        2.48      2.62 o 
  -5   2   8        1.03        1.44      1.94 o 
  -4   2   8       19.91       11.85      1.95 o 
  -3   2   8      105.95       98.63      1.89 o 
  -2   2   8       12.63       12.28      1.32 o 
  -1   2   8       79.90       62.19      1.92 o 
   0   2   8      216.45      211.52      3.59 o 
   1   2   8       68.75       69.85      3.05 o 
   2   2   8      132.26      131.30      4.35 o 
   3   2   8       10.25        7.69      3.61 o 
   4   2   8        3.43        2.85      5.59 o 
   5   2   8       83.12       92.26      4.91 o 
   6   2   8        0.71        2.49      4.29 o 
   7   2   8       11.76        9.61      4.57 o 
   8   2   8       10.79        8.34      4.85 o 
 -13   3   8       29.45       23.71      5.52 o 
 -12   3   8        3.22        0.09      3.52 o 
 -11   3   8       17.79       18.70      3.48 o 
 -10   3   8       92.02       88.81      3.82 o 
  -9   3   8       65.94       57.47      3.26 o 
  -8   3   8        7.22        6.16      2.63 o 
  -7   3   8        0.72        1.26      2.38 o 
  -6   3   8       16.00       14.32      2.17 o 
  -5   3   8       26.17       26.98      2.68 o 
  -4   3   8        0.43        0.21      1.61 o 
  -3   3   8       72.75       71.81      2.06 o 
  -2   3   8      109.91      100.99      3.64 o 
  -1   3   8       17.92       19.21      2.25 o 
   0   3   8       26.11       31.13      2.68 o 
   1   3   8        2.93        2.95      2.66 o 
   2   3   8       67.15       62.60      4.02 o 
   3   3   8        7.20        9.75      3.63 o 
   4   3   8        8.19        7.75      3.86 o 
   5   3   8       48.46       41.11      4.54 o 
   6   3   8        0.01        0.10      4.21 o 
   7   3   8        1.23        1.12      4.52 o 
 -12   4   8        5.07        6.39      7.87 o 
 -11   4   8        4.24        2.83      4.87 o 
 -10   4   8      266.12      284.47      7.54 o 
  -9   4   8       16.67       13.90      4.87 o 
  -8   4   8       15.91       10.63      4.38 o 
  -7   4   8        5.23        5.14      4.03 o 
  -6   4   8        5.75        3.26      3.93 o 
  -5   4   8        3.22        0.15      1.91 o 
  -4   4   8       77.58       81.07      4.17 o 
  -3   4   8       63.92       64.07      5.61 o 
  -2   4   8       37.52       31.49      5.09 o 
  -1   4   8       15.91       15.25      3.55 o 
   0   4   8        2.89        2.12      3.58 o 
   1   4   8        2.49        2.81      3.59 o 
   2   4   8      155.79      154.98      7.53 o 
   3   4   8       12.00       11.96      5.89 o 
   4   4   8       86.64       67.55      7.14 o 
   5   4   8        0.27       -6.26      6.26 o 
   6   4   8        3.39        4.12      6.38 o 
   7   4   8        5.22        7.48      6.78 o 
 -11   5   8       12.22       14.31      5.30 o 
 -10   5   8        0.37       -0.67      4.90 o 
  -9   5   8        0.57        5.51      4.75 o 
  -8   5   8        0.16        0.54      4.40 o 
  -7   5   8       19.08       18.31      4.42 o 
  -6   5   8       18.36       18.03      7.30 o 
  -5   5   8        3.86       -2.35      4.03 o 
  -4   5   8       23.84       24.25      3.80 o 
  -3   5   8        3.44       -0.51      4.65 o 
  -2   5   8      115.43      116.55      6.32 o 
  -1   5   8      307.77      337.13      6.47 o 
   0   5   8       43.32       41.30      4.45 o 
   1   5   8       41.80       38.69      4.55 o 
   2   5   8      179.78      195.48      8.46 o 
   3   5   8        7.18        7.62      6.30 o 
   4   5   8       35.52       25.77      6.31 o 
   5   5   8        0.71        1.82      5.89 o 
   6   5   8        4.63       -0.07      6.60 o 
 -10   6   8        0.34        2.38      5.28 o 
  -9   6   8        0.26        0.65      4.88 o 
  -8   6   8        0.00        0.06      4.82 o 
  -7   6   8       69.54       87.73      5.64 o 
  -6   6   8       57.07       61.46      5.36 o 
  -5   6   8       14.83       16.11      3.50 o 
  -4   6   8        0.34       -2.73      3.91 o 
  -3   6   8        0.00       -0.81      4.81 o 
  -2   6   8        1.16        1.20      5.09 o 
  -1   6   8       12.81        8.33      4.23 o 
   0   6   8        5.60        8.66      4.20 o 
   1   6   8        7.63       17.37      4.36 o 
   2   6   8        0.41        0.93      5.76 o 
   3   6   8        4.37        2.32      6.09 o 
   4   6   8        1.08       -0.02      6.41 o 
  -8   7   8        0.52        7.02      5.23 o 
  -7   7   8       18.54       12.44      5.11 o 
  -6   7   8        3.11        0.88      3.64 o 
  -5   7   8        2.28        3.49      4.30 o 
  -4   7   8        5.99        2.66      4.12 o 
  -3   7   8       34.80       30.52      5.81 o 
  -2   7   8       20.68       23.17      4.34 o 
  -1   7   8        3.93        5.10      4.15 o 
   0   7   8        0.62        4.25      4.10 o 
   1   7   8        2.52        3.62      6.32 o 
   2   7   8        0.12        2.32      6.47 o 
 -14   1   9        0.37        5.35      5.13 o 
 -13   1   9       34.92       46.20      5.21 o 
 -12   1   9        4.24        7.96      4.55 o 
 -11   1   9        2.11        0.75      4.07 o 
 -10   1   9        9.51        2.97      3.77 o 
  -9   1   9       87.76       79.39      4.35 o 
  -8   1   9        4.93       -0.93      3.58 o 
  -7   1   9       19.26       11.59      3.40 o 
  -6   1   9        5.25        4.83      3.02 o 
  -5   1   9        0.00        1.81      1.91 o 
  -4   1   9      129.31      134.54      2.68 o 
  -3   1   9        0.68        1.14      1.76 o 
  -2   1   9        3.64        3.50      1.87 o 
  -1   1   9      161.43      183.17      2.96 o 
   0   1   9      204.27      217.67      3.85 o 
   1   1   9        2.71        4.12      2.69 o 
   2   1   9        1.97        0.41      3.60 o 
   3   1   9        0.07       -2.60      6.40 o 
   4   1   9      137.75      141.05      5.27 o 
   5   1   9       99.38       94.93      5.07 o 
   6   1   9       15.31       20.35      4.50 o 
   7   1   9       30.11       35.94      4.92 o 
 -14   2   9        7.35       13.27      5.39 o 
 -13   2   9       43.37       46.68      5.28 o 
 -12   2   9        0.12        0.97      4.20 o 
 -11   2   9        0.20       -0.67      3.94 o 
 -10   2   9        9.12        7.77      3.66 o 
  -9   2   9        0.73       -1.20      3.32 o 
  -8   2   9        0.09        0.69      3.28 o 
  -7   2   9       50.15       44.16      3.40 o 
  -6   2   9      161.29      159.74      4.01 o 
  -5   2   9        8.03        5.60      3.08 o 
  -4   2   9        3.90        5.63      1.36 o 
  -3   2   9        2.68        3.52      1.66 o 
  -2   2   9        2.47        0.96      1.48 o 
  -1   2   9       14.03       17.53      2.69 o 
   0   2   9       86.37       86.57      3.17 o 
   1   2   9        4.96        3.04      2.82 o 
   2   2   9        0.46       -0.84      3.48 o 
   3   2   9       52.34       54.44      4.18 o 
   4   2   9        0.11       -1.56      3.98 o 
   5   2   9       90.72       74.74      5.01 o 
   6   2   9        5.50        8.41      4.45 o 
   7   2   9       11.73       12.92      4.85 o 
 -13   3   9        1.07        0.84      5.25 o 
 -12   3   9        0.02       -2.75      4.90 o 
 -11   3   9        7.40       10.04      4.83 o 
 -10   3   9        5.73        5.28      3.18 o 
  -9   3   9       79.00       66.50      3.42 o 
  -8   3   9       13.19       11.53      2.63 o 
  -7   3   9        2.33        4.79      2.56 o 
  -6   3   9      126.08      132.84      7.23 o 
  -5   3   9        0.07       -0.18      2.68 o 
  -4   3   9        6.32        7.86      2.35 o 
  -3   3   9       51.27       53.43      3.45 o 
  -2   3   9        3.54        1.35      2.04 o 
  -1   3   9       12.63       11.02      2.54 o 
   0   3   9       30.94       31.91      2.96 o 
   1   3   9       12.76       11.59      2.90 o 
   2   3   9       32.99       37.02      3.93 o 
   3   3   9        0.52        0.35      3.70 o 
   4   3   9        0.11       -1.42      4.07 o 
   5   3   9       71.59       60.51      6.31 o 
   6   3   9        8.66        7.94      4.49 o 
   7   3   9        3.37        5.54      4.83 o 
 -12   4   9        5.10        5.64      5.03 o 
 -11   4   9        2.62        5.62      4.96 o 
 -10   4   9      173.37      177.71      6.62 o 
  -9   4   9       33.22       34.00      5.00 o 
  -8   4   9        0.94        0.70      4.20 o 
  -7   4   9       55.80       50.05      4.53 o 
  -6   4   9        2.80        5.56      5.38 o 
  -5   4   9        7.40        6.87      3.71 o 
  -4   4   9       67.51       50.52      5.80 o 
  -3   4   9      145.58      142.52      6.63 o 
  -2   4   9       13.50       17.81      3.80 o 
  -1   4   9        0.38       -0.92      3.61 o 
   0   4   9        0.09       -0.66      3.73 o 
   1   4   9        2.37        4.81      3.87 o 
   2   4   9      113.70      119.55      7.38 o 
   3   4   9       16.07       14.63      6.26 o 
   4   4   9        2.86        7.58      6.25 o 
   5   4   9        6.48        5.05      6.10 o 
   6   4   9        0.15       -0.48      6.66 o 
 -11   5   9        0.02       -2.08      5.26 o 
 -10   5   9       16.75       17.48      5.10 o 
  -9   5   9        4.26        7.09      4.72 o 
  -8   5   9        9.93        7.92      4.56 o 
  -7   5   9        0.00       -0.24      5.00 o 
  -6   5   9       10.06        4.10      6.89 o 
  -5   5   9        5.23        0.60      3.84 o 
  -4   5   9       11.53        0.34      5.21 o 
  -3   5   9        9.88       13.48      5.23 o 
  -2   5   9      171.65      187.91      5.51 o 
  -1   5   9      155.56      171.60      5.65 o 
   0   5   9        6.85        2.04      4.26 o 
   1   5   9        6.71        9.41      4.48 o 
   2   5   9       84.48       94.95      7.73 o 
   3   5   9        1.52        2.69      6.27 o 
   4   5   9        5.48        7.85      6.32 o 
   5   5   9        6.78        4.94      6.69 o 
  -9   6   9        3.23        2.11      5.03 o 
  -8   6   9       13.12       18.60      5.05 o 
  -7   6   9       99.52      107.82      9.57 o 
  -6   6   9       23.03       20.57      5.33 o 
  -5   6   9        0.00        1.06      5.37 o 
  -4   6   9        1.16        0.55      4.91 o 
  -3   6   9        2.42        0.92      5.16 o 
  -2   6   9       10.95        6.83      4.25 o 
  -1   6   9      152.06      156.45      5.76 o 
   0   6   9       48.59       46.92      4.80 o 
   1   6   9        1.41        6.42      4.42 o 
   2   6   9        5.24        4.93      6.43 o 
   3   6   9        0.25       -1.37      6.53 o 
  -7   7   9        0.10        3.56      3.97 o 
  -6   7   9        2.09       -0.78      3.81 o 
  -5   7   9        0.17        1.00      5.47 o 
  -4   7   9        0.04        1.05      5.66 o 
  -3   7   9       10.29        9.36      5.96 o 
  -2   7   9        0.09       -2.65      4.24 o 
  -1   7   9        0.66        0.93      4.36 o 
   0   7   9        0.88        3.08      4.35 o 
 -14   0  10        0.07       -1.44      6.81 o 
 -13   0  10        3.27        4.75      6.41 o 
 -12   0  10       17.85       16.47      6.42 o 
 -11   0  10        0.11        2.89      5.98 o 
 -10   0  10      213.26      201.99      8.03 o 
  -9   0  10       64.86       68.72      6.28 o 
  -8   0  10        4.67        1.42      5.18 o 
  -7   0  10       10.44        7.69      4.93 o 
  -6   0  10       22.29       19.65      4.89 o 
  -5   0  10       33.18       30.37      3.15 o 
  -4   0  10      297.66      332.37      4.98 o 
  -3   0  10      269.70      283.65      9.83 o 
  -2   0  10       66.79       86.40      3.63 o 
  -1   0  10       22.38       22.63      3.23 o 
   0   0  10       31.35       26.35      3.46 o 
   1   0  10       14.52        7.05      4.89 o 
   2   0  10        7.94        9.42      5.28 o 
   3   0  10      668.87      671.43     11.72 o 
   4   0  10       16.10       21.64      6.15 o 
   5   0  10        2.19        1.90      6.15 o 
   6   0  10       59.82       72.32      7.39 o 
   7   0  10        0.45        1.38      6.77 o 
 -14   1  10       18.68       18.63      5.37 o 
 -13   1  10       19.23       25.47      5.02 o 
 -12   1  10        4.05        3.11      4.38 o 
 -11   1  10        0.75        0.29      4.07 o 
 -10   1  10       29.33       27.58      4.05 o 
  -9   1  10       61.40       55.00      4.16 o 
  -8   1  10        0.15       -1.29      3.49 o 
  -7   1  10        6.91        2.37      3.43 o 
  -6   1  10      267.67      248.57      3.39 o 
  -5   1  10       12.96       13.69      1.96 o 
  -4   1  10       15.63       20.53      1.95 o 
  -3   1  10        2.31       -0.45      1.91 o 
  -2   1  10        0.06       -1.48      2.06 o 
  -1   1  10       20.95       21.11      2.34 o 
   0   1  10       51.25       41.72      3.01 o 
   1   1  10       16.94       16.05      3.51 o 
   2   1  10       38.79       36.74      7.74 o 
   3   1  10        7.70        7.76      5.12 o 
   4   1  10       32.60       34.82      4.64 o 
   5   1  10        2.51        3.78      4.33 o 
   6   1  10        9.08       10.26      4.58 o 
   7   1  10        3.51        9.51      7.06 o 
 -13   2  10        0.47       -1.34      4.66 o 
 -12   2  10        0.07        1.13      4.25 o 
 -11   2  10        0.99        3.75      3.92 o 
 -10   2  10        2.39        1.45      3.68 o 
  -9   2  10       10.48       11.25      3.52 o 
  -8   2  10        0.00        0.20      3.15 o 
  -7   2  10       54.88       51.27      3.54 o 
  -6   2  10        0.12        2.52      5.37 o 
  -5   2  10        4.53        4.75      1.66 o 
  -4   2  10       20.43       17.76      1.75 o 
  -3   2  10        4.47        5.24      1.88 o 
  -2   2  10       14.62       14.30      2.14 o 
  -1   2  10      579.63      584.14      5.41 o 
   0   2  10      262.72      273.22      6.10 o 
   1   2  10       12.25       13.01      2.92 o 
   2   2  10        9.93        8.03      3.55 o 
   3   2  10        0.26       -0.96      3.88 o 
   4   2  10        0.16        4.35      4.16 o 
   5   2  10       20.66       23.17      4.57 o 
   6   2  10       13.14       14.73      4.75 o 
 -13   3  10        2.67        5.11      7.59 o 
 -12   3  10       15.78       12.13      7.45 o 
 -11   3  10        0.50       -2.25      6.74 o 
 -10   3  10        0.37       -5.03      6.58 o 
  -9   3  10       63.47       62.91      3.73 o 
  -8   3  10       17.82       17.07      3.00 o 
  -7   3  10       25.29       24.10      6.02 o 
  -6   3  10       45.57       43.69      3.30 o 
  -5   3  10        0.00        0.49      2.46 o 
  -4   3  10       42.80       31.11      3.07 o 
  -3   3  10        3.01        2.22      2.48 o 
  -2   3  10        5.84        8.35      2.45 o 
  -1   3  10       22.60       19.73      2.75 o 
   0   3  10       25.78       21.90      2.93 o 
   1   3  10       11.69       11.72      2.95 o 
   2   3  10       11.45       14.52      3.86 o 
   3   3  10        9.30       11.10      4.11 o 
   4   3  10       10.59       11.20      4.44 o 
   5   3  10        1.99        0.09      4.41 o 
   6   3  10        3.73        4.64      4.75 o 
 -12   4  10        0.06       -1.12      5.27 o 
 -11   4  10        0.01        6.49      5.11 o 
 -10   4  10        1.71        3.35      5.29 o 
  -9   4  10       30.19       31.18      6.86 o 
  -8   4  10        4.42        3.21      5.98 o 
  -7   4  10        1.88        4.84      5.82 o 
  -6   4  10        0.15       -0.12      5.38 o 
  -5   4  10       16.02       10.72      3.90 o 
  -4   4  10       63.00       66.60      6.22 o 
  -3   4  10        2.43        6.75      3.71 o 
  -2   4  10        2.27        4.37      3.78 o 
  -1   4  10        2.35        2.87      3.74 o 
   0   4  10       21.29       19.72      4.15 o 
   1   4  10       12.07       16.13      4.17 o 
   2   4  10       24.45       22.76      6.68 o 
   3   4  10       91.62       93.62      7.87 o 
   4   4  10       15.55       12.72      6.60 o 
   5   4  10        2.31        7.29      6.72 o 
 -11   5  10        0.16        2.85      5.26 o 
 -10   5  10       18.26       23.53      5.32 o 
  -9   5  10        0.52       -0.98      4.81 o 
  -8   5  10        5.01        7.14      4.66 o 
  -7   5  10        5.53        4.70      6.09 o 
  -6   5  10        0.53       -1.66      4.17 o 
  -5   5  10        2.53       -2.29      5.61 o 
  -4   5  10        0.40       -3.52      5.09 o 
  -3   5  10        5.74        8.93      4.14 o 
  -2   5  10       35.84       48.32      4.80 o 
  -1   5  10       11.24        5.71      4.43 o 
   0   5  10       82.48       86.31      5.22 o 
   1   5  10       36.33       41.96      7.13 o 
   2   5  10        1.23        1.04      6.18 o 
   3   5  10        3.23        2.72      6.24 o 
   4   5  10        0.97        1.09      6.58 o 
  -9   6  10       14.99       15.44      5.39 o 
  -8   6  10       67.82       70.08      5.91 o 
  -7   6  10       25.12       33.66      4.97 o 
  -6   6  10        8.73        5.80      4.41 o 
  -5   6  10        2.08       -0.98      5.74 o 
  -4   6  10        0.39       -3.10      5.52 o 
  -3   6  10        3.85       -0.01      4.36 o 
  -2   6  10        4.74        2.37      4.55 o 
  -1   6  10        8.16        6.56      4.53 o 
   0   6  10       34.66       39.73      4.89 o 
   1   6  10        0.74        0.69      6.26 o 
   2   6  10        0.00       -3.97      6.62 o 
  -5   7  10        0.30        0.19      6.01 o 
  -4   7  10        0.27        0.23      6.19 o 
  -3   7  10       19.87       20.45      4.84 o 
  -2   7  10        5.50        7.30      4.66 o 
 -13   1  11        0.06       -0.07      4.64 o 
 -12   1  11        4.65        2.65      4.37 o 
 -11   1  11        9.16        9.56      4.25 o 
 -10   1  11       17.55       18.13      4.08 o 
  -9   1  11        6.54        4.17      3.62 o 
  -8   1  11        2.86        1.01      3.55 o 
  -7   1  11        2.67        5.17      3.61 o 
  -6   1  11      527.85      516.89      7.96 o 
  -5   1  11      107.18      130.72      2.77 o 
  -4   1  11        2.62        0.45      2.09 o 
  -3   1  11        0.02        0.03      2.14 o 
  -2   1  11        0.62        1.50      2.29 o 
  -1   1  11       67.89       67.60      3.80 o 
   0   1  11       54.99       48.32      3.14 o 
   1   1  11        0.38       -0.86      3.45 o 
   2   1  11       16.09       14.67      5.84 o 
   3   1  11      118.40      113.51      5.37 o 
   4   1  11        0.42        1.84      4.25 o 
   5   1  11        6.85        6.86      4.51 o 
   6   1  11        1.42        1.01      4.99 o 
 -13   2  11       12.28        7.85      7.23 o 
 -12   2  11        4.55        0.25      4.19 o 
 -11   2  11        0.88       -0.15      3.97 o 
 -10   2  11        0.03        5.67      3.64 o 
  -9   2  11        8.48        9.53      3.47 o 
  -8   2  11        1.39        1.75      3.24 o 
  -7   2  11      103.51      113.39      6.94 o 
  -6   2  11       96.54       93.20      3.42 o 
  -5   2  11        0.06       -0.91      5.03 o 
  -4   2  11       26.21       25.84      2.78 o 
  -3   2  11        0.97       -0.20      2.06 o 
  -2   2  11       15.53       15.33      2.29 o 
  -1   2  11        0.35        3.49      2.71 o 
   0   2  11       10.80       16.80      2.93 o 
   1   2  11        1.30        2.20      3.50 o 
   2   2  11        8.55        9.77      3.90 o 
   3   2  11       12.91       19.39      4.29 o 
   4   2  11        0.11        2.51      4.39 o 
   5   2  11        0.52        3.93      4.70 o 
 -12   3  11       53.84       63.90      8.33 o 
 -11   3  11        5.04       12.23      7.01 o 
 -10   3  11        0.68        4.19      6.15 o 
  -9   3  11       13.04       17.36      6.38 o 
  -8   3  11        0.72       -0.50      6.06 o 
  -7   3  11       23.63       18.82      3.34 o 
  -6   3  11       57.35       63.40      3.13 o 
  -5   3  11        8.48        7.17      4.17 o 
  -4   3  11        1.60        1.07      2.55 o 
  -3   3  11        0.77        1.81      2.58 o 
  -2   3  11        8.46        7.85      3.68 o 
  -1   3  11       12.37       16.61      3.90 o 
   0   3  11       11.60       16.43      3.05 o 
   1   3  11        1.54        4.75      3.11 o 
   2   3  11       27.59       28.19      4.09 o 
   3   3  11        0.03       -2.70      4.16 o 
   4   3  11        0.03       -0.15      4.48 o 
   5   3  11       14.94        9.51      5.01 o 
 -12   4  11       17.34       22.85      8.32 o 
 -11   4  11        9.16       18.32      7.36 o 
 -10   4  11        0.00       -0.19      6.73 o 
  -9   4  11        0.53       -1.42      6.30 o 
  -8   4  11        0.44       -2.64      6.26 o 
  -7   4  11        0.03       -1.13      6.02 o 
  -6   4  11        2.11        1.76      4.06 o 
  -5   4  11       19.37       14.39      6.02 o 
  -4   4  11       37.77       38.09      4.25 o 
  -3   4  11       60.36       69.14      4.68 o 
  -2   4  11        0.00        0.00      3.99 o 
  -1   4  11        0.01       -3.52      4.11 o 
   0   4  11        0.00        0.43      4.15 o 
   1   4  11        3.77        8.72      4.50 o 
   2   4  11       72.09       71.45      7.65 o 
   3   4  11        0.04       -0.47      6.73 o 
   4   4  11        1.16        3.14      6.62 o 
 -10   5  11        4.34       11.12      7.35 o 
  -9   5  11        3.44        3.37      7.13 o 
  -8   5  11        1.90        0.81      6.43 o 
  -7   5  11        1.26       -3.16      4.40 o 
  -6   5  11        6.38        2.60      5.76 o 
  -5   5  11       19.23       20.29      6.08 o 
  -4   5  11        6.11        2.57      4.17 o 
  -3   5  11      113.60      127.39      5.54 o 
  -2   5  11        0.00       -0.76      4.31 o 
  -1   5  11        0.10       -2.16      4.59 o 
   0   5  11      169.33      172.51      6.28 o 
   1   5  11       17.48       20.76      6.92 o 
   2   5  11       11.47        4.78      7.13 o 
  -8   6  11       31.07       42.06      5.31 o 
  -7   6  11        4.16        4.01      4.77 o 
  -6   6  11        0.02       -0.54      6.34 o 
  -5   6  11        0.00       -2.64      5.77 o 
  -4   6  11        0.97        0.19      4.40 o 
  -3   6  11        5.29       -1.83      4.49 o 
  -2   6  11        0.30        1.22      4.74 o 
  -1   6  11        8.66        9.82      4.93 o 
   0   6  11       93.05      105.98      5.75 o 
 -13   0  12        6.84        8.58      6.90 o 
 -12   0  12       25.80       25.06      6.99 o 
 -11   0  12       85.37       87.84      7.31 o 
 -10   0  12        2.56        5.90      5.86 o 
  -9   0  12       10.11        7.96      5.61 o 
  -8   0  12        0.06        2.10      5.19 o 
  -7   0  12        0.84        1.14      7.50 o 
  -6   0  12      558.31      529.29      6.41 o 
  -5   0  12      109.58      104.91      4.10 o 
  -4   0  12       13.86        9.73      4.34 o 
  -3   0  12        2.08        6.64      3.23 o 
  -2   0  12        0.06        1.58      3.25 o 
  -1   0  12        2.04        4.43      3.40 o 
   0   0  12        4.60        0.75      5.04 o 
   1   0  12        0.00        2.18      5.70 o 
   2   0  12      382.11      408.97     10.42 o 
   3   0  12      319.68      320.73     10.15 o 
   4   0  12        0.75       -2.78      6.12 o 
   5   0  12       13.52       14.97      7.09 o 
 -13   1  12        0.04       -3.64      4.85 o 
 -12   1  12       10.02        9.91      4.51 o 
 -11   1  12        1.30        4.18      4.12 o 
 -10   1  12        0.01        1.11      3.83 o 
  -9   1  12        0.14       -0.66      3.67 o 
  -8   1  12        1.26        2.67      3.55 o 
  -7   1  12       31.10       33.32      3.95 o 
  -6   1  12      378.34      419.94      5.16 o 
  -5   1  12       22.45       20.47      2.36 o 
  -4   1  12        1.29       -1.96      2.25 o 
  -3   1  12       79.07       86.70      2.79 o 
  -2   1  12        0.70        2.16      2.33 o 
  -1   1  12        0.52        0.98      2.41 o 
   0   1  12       19.82       23.63      3.02 o 
   1   1  12       19.18       17.03      5.40 o 
   2   1  12       17.10       15.52      4.35 o 
   3   1  12      188.74      191.63     11.64 o 
   4   1  12        4.47        7.53      4.40 o 
   5   1  12        4.83        6.25      4.77 o 
 -13   2  12        0.11       -5.66      7.43 o 
 -12   2  12        0.87        6.44      6.80 o 
 -11   2  12        0.87        2.85      3.77 o 
 -10   2  12        0.69        2.60      3.66 o 
  -9   2  12       13.06       14.07      3.61 o 
  -8   2  12        2.63        4.89      3.33 o 
  -7   2  12        0.49        1.35      3.39 o 
  -6   2  12       19.81       20.98      3.43 o 
  -5   2  12        1.46        1.33      2.69 o 
  -4   2  12        0.04       -1.95      2.66 o 
  -3   2  12        0.08        0.38      2.73 o 
  -2   2  12       60.30       57.06      2.64 o 
  -1   2  12        6.80        3.97      2.86 o 
   0   2  12        7.81       10.23      3.04 o 
   1   2  12        0.33        0.84      3.74 o 
   2   2  12        1.91        4.24      4.12 o 
   3   2  12        2.98        1.10      4.26 o 
   4   2  12        1.34        2.68      4.69 o 
 -12   3  12       48.81       73.19      8.44 o 
 -11   3  12       19.07       21.86      7.26 o 
 -10   3  12        1.08        6.53      6.64 o 
  -9   3  12        6.11        2.48      6.01 o 
  -8   3  12        2.69       -2.87      5.91 o 
  -7   3  12        5.26        2.42      2.85 o 
  -6   3  12        2.82        5.57      3.18 o 
  -5   3  12       18.10       17.01      2.85 o 
  -4   3  12        7.99        5.20      2.76 o 
  -3   3  12        3.31        5.53      2.81 o 
  -2   3  12        0.31       -0.70      3.84 o 
  -1   3  12        0.52       -2.93      3.90 o 
   0   3  12        2.68        3.89      4.16 o 
   1   3  12        1.26        3.57      5.87 o 
   2   3  12        4.68        8.68      4.20 o 
   3   3  12       17.82       17.17      4.61 o 
 -11   4  12        1.66       14.40      7.62 o 
 -10   4  12        0.93        4.37      7.12 o 
  -9   4  12        0.00        0.97      6.38 o 
  -8   4  12        0.12       -0.86      6.44 o 
  -7   4  12        0.00       -2.25      4.46 o 
  -6   4  12       23.91       17.50      6.11 o 
  -5   4  12       24.90       25.11      4.26 o 
  -4   4  12       54.24       63.46      6.31 o 
  -3   4  12       23.24       24.22      4.49 o 
  -2   4  12        0.56       -0.03      4.00 o 
  -1   4  12        0.28       -0.33      4.25 o 
   0   4  12       20.36       21.66      4.56 o 
   1   4  12        3.46        2.57      6.74 o 
   2   4  12       31.86       28.19      6.94 o 
  -9   5  12        5.78        4.72      7.02 o 
  -8   5  12        6.21        3.03      4.69 o 
  -7   5  12        0.35       -3.00      4.54 o 
  -6   5  12       12.93        5.63      6.53 o 
  -5   5  12        5.23        1.10      5.99 o 
  -4   5  12       23.66       23.31      4.64 o 
  -3   5  12       85.52       96.66      5.59 o 
  -2   5  12        5.98        3.48      4.80 o 
  -1   5  12        5.99        7.02      4.78 o 
   0   5  12       65.72       75.65      5.62 o 
   1   5  12        6.17        4.50      7.21 o 
  -6   6  12        0.02        0.19      6.44 o 
  -5   6  12        0.11       -2.35      4.49 o 
  -4   6  12        0.09       -1.50      4.66 o 
  -3   6  12        2.23        1.94      4.88 o 
  -2   6  12        2.50        1.39      4.95 o 
 -12   1  13        5.85        3.09      4.32 o 
 -11   1  13       16.35       16.75      4.28 o 
 -10   1  13        2.41        0.48      3.94 o 
  -9   1  13        1.77        0.07      3.78 o 
  -8   1  13        0.22        1.95      3.71 o 
  -7   1  13        0.33        1.06      2.84 o 
  -6   1  13       40.47       37.23      3.20 o 
  -5   1  13        0.01       -2.02      2.82 o 
  -4   1  13        0.71       -1.16      2.80 o 
  -3   1  13       41.06       42.01      2.67 o 
  -2   1  13       27.64       25.44      2.71 o 
  -1   1  13        2.00        2.74      2.96 o 
   0   1  13        0.00        2.02      3.78 o 
   1   1  13       16.98       10.95      7.11 o 
   2   1  13       22.79       22.12      4.63 o 
   3   1  13       31.78       27.44      4.85 o 
 -12   2  13        1.33       -0.52      6.75 o 
 -11   2  13        0.01        4.24      6.49 o 
 -10   2  13        0.40       -1.88      6.28 o 
  -9   2  13        4.96        5.89      3.69 o 
  -8   2  13       56.54       61.69      4.39 o 
  -7   2  13        2.06        7.60      3.61 o 
  -6   2  13        0.17        1.82      2.84 o 
  -5   2  13        0.99        2.77      2.80 o 
  -4   2  13        0.28        0.84      2.87 o 
  -3   2  13        4.41        2.81      3.00 o 
  -2   2  13       13.91       18.24      4.16 o 
  -1   2  13        0.20        3.05      3.97 o 
   0   2  13        5.29        5.61      3.20 o 
   1   2  13        4.98        5.56      8.04 o 
   2   2  13        0.00        1.63      4.31 o 
   3   2  13       14.06        9.02      4.64 o 
 -11   3  13        8.24        4.92      7.15 o 
 -10   3  13        2.74        2.85      6.65 o 
  -9   3  13        0.02       -2.95      6.52 o 
  -8   3  13        3.83        1.67      4.33 o 
  -7   3  13        1.30        8.07      5.93 o 
  -6   3  13        0.14       -1.36      3.96 o 
  -5   3  13        1.61        0.34      3.81 o 
  -4   3  13        1.87        3.07      3.94 o 
  -3   3  13        8.90        6.42      4.05 o 
  -2   3  13       16.96       13.12      4.25 o 
  -1   3  13        3.30        3.75      4.20 o 
   0   3  13       14.42       25.23      5.31 o 
   1   3  13        6.63        6.29      6.28 o 
   2   3  13        0.03       -3.95      6.65 o 
 -10   4  13        1.88        2.09      7.32 o 
  -9   4  13        3.08       -1.84      6.92 o 
  -8   4  13        0.98        0.42      4.58 o 
  -7   4  13        1.16       -1.45      6.18 o 
  -6   4  13        9.42        5.39      6.27 o 
  -5   4  13       25.33       33.40      7.15 o 
  -4   4  13       10.35       13.97      4.35 o 
  -3   4  13        8.98        6.33      4.43 o 
  -2   4  13        0.10       -3.20      4.48 o 
  -1   4  13        2.90        7.16      4.57 o 
   0   4  13       16.81       19.26      4.94 o 
   1   4  13        6.17        3.40      6.79 o 
  -8   5  13        0.87        3.54      5.03 o 
  -7   5  13        0.24        0.54      6.90 o 
  -6   5  13        5.88        4.23      6.39 o 
  -5   5  13        2.52        2.27      4.62 o 
  -4   5  13       30.62       40.02      7.50 o 
  -3   5  13       48.81       57.92      5.75 o 
  -2   5  13        3.75       -0.26      4.91 o 
  -1   5  13        0.41        2.79      5.02 o 
 -12   0  14       33.64       38.38      7.25 o 
 -11   0  14       10.24       10.82      6.53 o 
 -10   0  14        0.00       -3.18      5.93 o 
  -9   0  14        0.35        1.34      5.82 o 
  -8   0  14       10.02        4.95      5.67 o 
  -7   0  14       12.20        8.72      5.71 o 
  -6   0  14       56.29       58.92      6.32 o 
  -5   0  14       22.64       19.97      5.95 o 
  -4   0  14        6.95        9.35      3.57 o 
  -3   0  14        0.07        2.37      3.50 o 
  -2   0  14        0.00       -1.43      3.69 o 
  -1   0  14        0.39        1.02      3.87 o 
   0   0  14        0.23       -4.53      6.12 o 
   1   0  14      183.41      190.92      8.88 o 
   2   0  14        1.85       10.99      7.06 o 
 -12   1  14        0.64        3.89      4.56 o 
 -11   1  14        4.69        7.12      4.34 o 
 -10   1  14        0.00       -1.22      4.08 o 
  -9   1  14        2.31        1.57      4.13 o 
  -8   1  14       54.83       44.60      4.42 o 
  -7   1  14        4.55        5.65      2.99 o 
  -6   1  14        0.00        3.89      2.87 o 
  -5   1  14        0.38        1.00      2.94 o 
  -4   1  14        1.84        3.32      3.06 o 
  -3   1  14       11.35       17.07      3.24 o 
  -2   1  14        2.61        3.88      3.14 o 
  -1   1  14        2.47        3.70      3.13 o 
   0   1  14        6.91        3.98      7.70 o 
   1   1  14        0.62        2.95      4.42 o 
   2   1  14        4.06        8.53      4.81 o 
 -11   2  14        0.51       -0.03      6.46 o 
 -10   2  14        0.04        2.96      6.42 o 
  -9   2  14        6.20        6.97      4.04 o 
  -8   2  14        4.37        5.95      3.87 o 
  -7   2  14        0.83        2.83      2.99 o 
  -6   2  14        0.67        1.95      3.02 o 
  -5   2  14        0.19        0.38      3.06 o 
  -4   2  14        0.50        0.95      3.17 o 
  -3   2  14       61.00       60.45      3.72 o 
  -2   2  14       65.89       66.04      5.00 o 
  -1   2  14        0.78        0.90      4.30 o 
   0   2  14        1.22        7.55      5.86 o 
   1   2  14        0.03        0.84      6.32 o 
 -10   3  14        3.18        4.02      6.89 o 
  -9   3  14        4.17        4.50      4.78 o 
  -8   3  14       11.58        8.83      6.37 o 
  -7   3  14        1.06        2.50      4.26 o 
  -6   3  14        6.41        4.56      3.98 o 
  -5   3  14        2.23        5.16      4.18 o 
  -4   3  14        0.20       -1.04      4.16 o 
  -3   3  14       12.37       15.37      4.33 o 
  -2   3  14        0.58       -0.42      4.39 o 
  -1   3  14        0.45        4.00      4.39 o 
   0   3  14        7.84        9.77      4.77 o 
   1   3  14        3.54        5.30      6.46 o 
  -9   4  14        0.14       -0.75      5.13 o 
  -8   4  14        0.51       -4.84      6.50 o 
  -7   4  14        0.01       -0.37      4.31 o 
  -6   4  14        5.49        6.06      4.33 o 
  -5   4  14        4.43       14.47      4.59 o 
  -4   4  14        0.54        0.69      4.45 o 
  -3   4  14        0.23       -0.46      4.51 o 
  -2   4  14        6.23        7.49      4.77 o 
  -1   4  14        3.43        3.11      4.75 o 
  -5   5  14        4.64        4.32      4.90 o 
 -11   1  15        0.02       -2.05      6.84 o 
 -10   1  15        0.11       -3.63      4.40 o 
  -9   1  15        1.34        1.73      4.32 o 
  -8   1  15       69.51       77.49     13.83 o 
  -7   1  15       28.16       28.58      4.37 o 
  -6   1  15        0.40       -2.23      4.08 o 
  -5   1  15        1.70       -1.51      3.15 o 
  -4   1  15        0.02       -0.18      3.19 o 
  -3   1  15        4.04        2.84      3.23 o 
  -2   1  15       11.97       12.66      3.41 o 
  -1   1  15        0.06        0.10      8.84 o 
   0   1  15       18.99       15.12      7.13 o 
 -10   2  15        0.05       -1.98      4.60 o 
  -9   2  15       20.53       23.69      6.85 o 
  -8   2  15       67.18       65.09      3.85 o 
  -7   2  15        2.52        2.91      3.19 o 
  -6   2  15        2.74        1.74      3.19 o 
  -5   2  15        2.52        0.50      3.19 o 
  -4   2  15        0.60       -1.74      3.26 o 
  -3   2  15        0.97        5.38      3.47 o 
  -2   2  15        8.90       10.60      4.57 o 
  -1   2  15        0.16        3.54      4.52 o 
   0   2  15        0.14       -3.49      6.53 o 
  -9   3  15        0.21        2.36      6.76 o 
  -8   3  15        5.64        6.81      4.49 o 
  -7   3  15        2.34        3.24      4.30 o 
  -6   3  15        2.16        1.19      4.38 o 
  -5   3  15        0.31        1.46      4.31 o 
  -4   3  15        3.09        3.10      4.46 o 
  -3   3  15        2.75        0.06      4.57 o 
  -2   3  15        0.39        3.66      4.66 o 
  -6   4  15        8.48       13.23      4.95 o 
  -5   4  15       26.06       33.86      5.24 o 
  -4   4  15        0.74       -1.33      4.80 o 
 -10   0  16        0.02        0.69      6.49 o 
  -9   0  16        0.51        0.32      6.57 o 
  -8   0  16       42.46       33.41      6.61 o 
  -7   0  16       18.69       15.81      6.54 o 
  -6   0  16        4.89        2.30      6.17 o 
  -5   0  16       13.31       10.88      6.03 o 
  -4   0  16        0.73        1.38      6.05 o 
  -3   0  16        0.00       -0.38      6.03 o 
  -2   0  16        0.95        2.25      6.22 o 
  -9   1  16        2.01        1.22      4.61 o 
  -8   1  16       50.68       51.86      4.96 o 
  -7   1  16        6.33        5.71      4.40 o 
  -6   1  16        0.08       -3.06      4.38 o 
  -5   1  16       12.99       13.93      4.30 o 
  -4   1  16        1.39        2.63      4.26 o 
  -3   1  16        0.07        1.35      3.45 o 
  -2   1  16        2.79        4.69      4.44 o 
  -8   2  16        7.05       10.67      6.73 o 
  -7   2  16        0.44       -2.02      6.45 o 
  -6   2  16        0.00        0.28      4.32 o 
  -5   2  16        1.04       -2.25      7.22 o 
  -4   2  16        9.97        8.48      3.57 o 
  -3   2  16        0.78        1.40      4.75 o 
                                                 
